# Supplementary material for: Nicotine Administration Augments Abdominal Aortic Aneurysm Progression in Rats
Source: Biomedicines. 2023 May 10;11(5):1417. doi: 10.3390/biomedicines11051417 (PMC10216524; doi:10.3390/biomedicines11051417)
Supplement: Supplementary file 1 [file biomedicines-11-01417-s001.zip]

Archive with 1 entries (1 files):
- biomedicines-2286920-supplementary.xlsx
