# Supplementary material for: Nicotine Administration Augments Abdominal Aortic Aneurysm Progression in Rats
Source: Biomedicines. 2023 May 10;11(5):1417. doi: 10.3390/biomedicines11051417 (PMC10216524; doi:10.3390/biomedicines11051417)
Supplement: Supplementary file 1 [file biomedicines-11-01417-s001.zip › biomedicines-2286920-supplementary.xlsx]

## Sheet: Supplementary Table S1
Accession	Description	Fold change (nicotine-treatment vs. control-treatment)	p	adjusted p
P70566	Tropomodulin-2 OS=Rattus norvegicus OX=10116 GN=Tmod2 PE=1 SV=1	0.769689	3.67512e-05	0.0419162
P30009	Myristoylated alanine-rich C-kinase substrate OS=Rattus norvegicus OX=10116 GN=Marcks PE=1 SV=2	0.743896	4.24018e-05	0.0419162
Q920Q0	Paralemmin-1 OS=Rattus norvegicus OX=10116 GN=Palm PE=1 SV=1	0.924806	5.55426e-05	0.0419162
P35565	Calnexin OS=Rattus norvegicus OX=10116 GN=Canx PE=1 SV=1	0.886392	9.67519e-05	0.0547616
Q62599	Metastasis-associated protein MTA1 OS=Rattus norvegicus OX=10116 GN=Mta1 PE=1 SV=1	0.869669	0.000184329	0.0768746
Q05175	Brain acid soluble protein 1 OS=Rattus norvegicus OX=10116 GN=Basp1 PE=1 SV=2	0.681395	0.000203731	0.0768746
Q6AXN3	Transmembrane emp24 domain-containing protein 5 OS=Rattus norvegicus OX=10116 GN=Tmed5 PE=2 SV=1	0.877483	0.000332366	0.0996055
Q6AY20	Cation-dependent mannose-6-phosphate receptor OS=Rattus norvegicus OX=10116 GN=M6pr PE=1 SV=1	0.881287	0.000351963	0.0996055
Q6AXS5	Plasminogen activator inhibitor 1 RNA-binding protein OS=Rattus norvegicus OX=10116 GN=Serbp1 PE=1 SV=2	0.832719	0.000553148	0.139147
Q5BJT0	Arginine and glutamate-rich protein 1 OS=Rattus norvegicus OX=10116 GN=Arglu1 PE=1 SV=1	0.858978	0.000658368	0.149055
P61765	Syntaxin-binding protein 1 OS=Rattus norvegicus OX=10116 GN=Stxbp1 PE=1 SV=1	0.852667	0.000834435	0.155779
P05065	Fructose-bisphosphate aldolase A OS=Rattus norvegicus OX=10116 GN=Aldoa PE=1 SV=2	0.90873	0.000888434	0.155779
P00388	NADPH--cytochrome P450 reductase OS=Rattus norvegicus OX=10116 GN=Por PE=1 SV=3	0.878237	0.000902456	0.155779
Q6PCU2	V-type proton ATPase subunit E 1 OS=Rattus norvegicus OX=10116 GN=Atp6v1e1 PE=1 SV=1	0.775026	0.000963299	0.155779
P63219	Guanine nucleotide-binding protein G(I)/G(S)/G(O) subunit gamma-5 OS=Rattus norvegicus OX=10116 GN=Gng5 PE=3 SV=1	0.801548	0.00111871	0.15792
P16086	Spectrin alpha chain, non-erythrocytic 1 OS=Rattus norvegicus OX=10116 GN=Sptan1 PE=1 SV=2	0.916025	0.00122993	0.15792
Q08850	Syntaxin-4 OS=Rattus norvegicus OX=10116 GN=Stx4 PE=1 SV=1	0.879881	0.00126597	0.15792
Q4V898	RNA-binding motif protein, X chromosome OS=Rattus norvegicus OX=10116 GN=Rbmx PE=1 SV=1	0.877437	0.00126969	0.15792
P27321	Calpastatin OS=Rattus norvegicus OX=10116 GN=Cast PE=1 SV=3	0.867107	0.00142383	0.15792
P13383	Nucleolin OS=Rattus norvegicus OX=10116 GN=Ncl PE=1 SV=3	0.913568	0.00143222	0.15792
Q4QQT4	Serine/threonine-protein phosphatase 2A 65 kDa regulatory subunit A beta isoform OS=Rattus norvegicus OX=10116 GN=Ppp2r1b PE=2 SV=1	0.873102	0.0014648	0.15792
Q9Z1Z3	Epsin-2 OS=Rattus norvegicus OX=10116 GN=Epn2 PE=1 SV=1	1.1353	0.00157398	0.161977
P81155	Voltage-dependent anion-selective channel protein 2 OS=Rattus norvegicus OX=10116 GN=Vdac2 PE=1 SV=2	1.09341	0.00164935	0.162354
Q5QD51	A-kinase anchor protein 12 OS=Rattus norvegicus OX=10116 GN=Akap12 PE=1 SV=1	0.886807	0.00179993	0.169794
Q5I0D7	Xaa-Pro dipeptidase OS=Rattus norvegicus OX=10116 GN=Pepd PE=2 SV=1	0.828369	0.00190967	0.171755
P12839	Neurofilament medium polypeptide OS=Rattus norvegicus OX=10116 GN=Nefm PE=1 SV=4	0.512042	0.00203755	0.171755
P49301	C-type lectin domain family 10 member A OS=Rattus norvegicus OX=10116 GN=Clec10a PE=1 SV=1	0.813647	0.00208392	0.171755
P10111	Peptidyl-prolyl cis-trans isomerase A OS=Rattus norvegicus OX=10116 GN=Ppia PE=1 SV=2	1.08898	0.00212417	0.171755
P62738	Actin, aortic smooth muscle OS=Rattus norvegicus OX=10116 GN=Acta2 PE=2 SV=1	1.11779	0.00228584	0.173263
P62142	Serine/threonine-protein phosphatase PP1-beta catalytic subunit OS=Rattus norvegicus OX=10116 GN=Ppp1cb PE=1 SV=3	1.0937	0.00233667	0.173263
Q03344	ATPase inhibitor, mitochondrial OS=Rattus norvegicus OX=10116 GN=Atp5if1 PE=3 SV=2	0.885342	0.00237242	0.173263
O08658	Nuclear pore complex protein Nup88 OS=Rattus norvegicus OX=10116 GN=Nup88 PE=1 SV=1	1.29706	0.00287221	0.191376
Q66HG6	Carbonic anhydrase 5B, mitochondrial OS=Rattus norvegicus OX=10116 GN=Ca5b PE=2 SV=1	0.8099	0.00288662	0.191376
P04797	Glyceraldehyde-3-phosphate dehydrogenase OS=Rattus norvegicus OX=10116 GN=Gapdh PE=1 SV=3	1.06737	0.0029346	0.191376
P48721	Stress-70 protein, mitochondrial OS=Rattus norvegicus OX=10116 GN=Hspa9 PE=1 SV=3	0.924535	0.00295855	0.191376
Q9JLZ1	Glutaredoxin-3 OS=Rattus norvegicus OX=10116 GN=Glrx3 PE=1 SV=2	0.894931	0.00341362	0.214679
Q2MHH0	Trafficking regulator of GLUT4 1 OS=Rattus norvegicus OX=10116 GN=Trarg1 PE=1 SV=1	0.595178	0.00371065	0.227052
P50279	Syntaxin-2 OS=Rattus norvegicus OX=10116 GN=Stx2 PE=1 SV=2	0.827965	0.00394587	0.22834
P21807	Peripherin OS=Rattus norvegicus OX=10116 GN=Prph PE=1 SV=1	0.539822	0.00395724	0.22834
Q66H98	Caveolae-associated protein 2 OS=Rattus norvegicus OX=10116 GN=Cavin2 PE=1 SV=3	0.796192	0.00420358	0.22834
Q9R1T3	Cathepsin Z OS=Rattus norvegicus OX=10116 GN=Ctsz PE=1 SV=2	0.749343	0.00422588	0.22834
P04692-8	Isoform 8 of Tropomyosin alpha-1 chain OS=Rattus norvegicus OX=10116 GN=Tpm1	0.898506	0.00423599	0.22834
Q9JK72	Copper chaperone for superoxide dismutase OS=Rattus norvegicus OX=10116 GN=Ccs PE=1 SV=1	0.835516	0.00458174	0.228554
D3ZYR1	F-BAR domain only protein 2 OS=Rattus norvegicus OX=10116 GN=Fcho2 PE=1 SV=1	0.809632	0.00469481	0.228554
Q4KM35	Proteasome subunit beta type-10 OS=Rattus norvegicus OX=10116 GN=Psmb10 PE=2 SV=1	0.809823	0.00480642	0.228554
Q63083	Nucleobindin-1 OS=Rattus norvegicus OX=10116 GN=Nucb1 PE=1 SV=1	0.915214	0.00480981	0.228554
D4A1J4	3-hydroxybutyrate dehydrogenase type 2 OS=Rattus norvegicus OX=10116 GN=Bdh2 PE=3 SV=2	0.758259	0.00484997	0.228554
B0BNA7	Eukaryotic translation initiation factor 3 subunit I OS=Rattus norvegicus OX=10116 GN=Eif3i PE=2 SV=1	0.933916	0.00492015	0.228554
Q63544	Gamma-synuclein OS=Rattus norvegicus OX=10116 GN=Sncg PE=1 SV=2	0.735981	0.00514241	0.228554
P34067	Proteasome subunit beta type-4 OS=Rattus norvegicus OX=10116 GN=Psmb4 PE=1 SV=2	0.922342	0.00526937	0.228554
Q8VHE9	All-trans-retinol 13,14-reductase OS=Rattus norvegicus OX=10116 GN=Retsat PE=2 SV=1	0.623876	0.00527355	0.228554
Q80W57	ATP-binding cassette sub-family G member 2 OS=Rattus norvegicus OX=10116 GN=Abcg2 PE=1 SV=1	0.845898	0.00536508	0.228554
Q62871	Cytoplasmic dynein 1 intermediate chain 2 OS=Rattus norvegicus OX=10116 GN=Dync1i2 PE=1 SV=1	0.906916	0.00572708	0.228554
P63025	Vesicle-associated membrane protein 3 OS=Rattus norvegicus OX=10116 GN=Vamp3 PE=1 SV=1	0.87457	0.00572994	0.228554
O08839	Myc box-dependent-interacting protein 1 OS=Rattus norvegicus OX=10116 GN=Bin1 PE=1 SV=1	0.789667	0.00579833	0.228554
Q62902	Protein ERGIC-53 OS=Rattus norvegicus OX=10116 GN=Lman1 PE=1 SV=1	0.908171	0.00587338	0.228554
O70377	Synaptosomal-associated protein 23 OS=Rattus norvegicus OX=10116 GN=Snap23 PE=1 SV=1	0.814664	0.00592784	0.228554
O88339	Epsin-1 OS=Rattus norvegicus OX=10116 GN=Epn1 PE=1 SV=1	0.798365	0.00592975	0.228554
Q01205	Dihydrolipoyllysine-residue succinyltransferase component of 2-oxoglutarate dehydrogenase complex, mitochondrial OS=Rattus norvegicus OX=10116 GN=Dlst PE=1 SV=2	0.922329	0.00605864	0.228554
Q5M7V8	Thyroid hormone receptor-associated protein 3 OS=Rattus norvegicus OX=10116 GN=Thrap3 PE=1 SV=1	0.873616	0.00621997	0.228554
D3ZCL3	U1 small nuclear ribonucleoprotein C OS=Rattus norvegicus OX=10116 GN=Snrpc PE=3 SV=1	0.818045	0.00632182	0.228554
Q9JJ54	Heterogeneous nuclear ribonucleoprotein D0 OS=Rattus norvegicus OX=10116 GN=Hnrnpd PE=1 SV=2	1.13981	0.0063886	0.228554
P06302	Prothymosin alpha OS=Rattus norvegicus OX=10116 GN=Ptma PE=1 SV=2	0.851653	0.00643457	0.228554
Q810U0	Coiled-coil domain-containing protein 50 OS=Rattus norvegicus OX=10116 GN=Ccdc50 PE=2 SV=1	0.886987	0.00648736	0.228554
P46462	Transitional endoplasmic reticulum ATPase OS=Rattus norvegicus OX=10116 GN=Vcp PE=1 SV=3	0.969467	0.00656183	0.228554
P28023	Dynactin subunit 1 OS=Rattus norvegicus OX=10116 GN=Dctn1 PE=1 SV=2	0.947325	0.00678009	0.229463
Q5M7A4	Ubiquitin-like modifier-activating enzyme 5 OS=Rattus norvegicus OX=10116 GN=Uba5 PE=1 SV=1	0.860152	0.00679065	0.229463
Q4FZT0	Stomatin-like protein 2, mitochondrial OS=Rattus norvegicus OX=10116 GN=Stoml2 PE=1 SV=1	0.877351	0.00692524	0.230265
Q66X93	Staphylococcal nuclease domain-containing protein 1 OS=Rattus norvegicus OX=10116 GN=Snd1 PE=1 SV=1	0.927622	0.0070178	0.230265
P62836	Ras-related protein Rap-1A OS=Rattus norvegicus OX=10116 GN=Rap1a PE=1 SV=1	1.08948	0.00713869	0.230886
Q5FWT9	Suppressor of IKBKE 1 OS=Rattus norvegicus OX=10116 GN=Sike1 PE=2 SV=1	0.748047	0.00746657	0.231494
Q27W01	RNA-binding protein 8A OS=Rattus norvegicus OX=10116 GN=Rbm8a PE=1 SV=1	0.886008	0.0074823	0.231494
Q5SGE0	Leucine-rich PPR motif-containing protein, mitochondrial OS=Rattus norvegicus OX=10116 GN=Lrpprc PE=1 SV=1	0.925672	0.00749544	0.231494
P14740	Dipeptidyl peptidase 4 OS=Rattus norvegicus OX=10116 GN=Dpp4 PE=1 SV=2	0.816105	0.00763466	0.231494
P61959	Small ubiquitin-related modifier 2 OS=Rattus norvegicus OX=10116 GN=Sumo2 PE=1 SV=1	0.918593	0.00767437	0.231494
Q811A2	Bone marrow stromal antigen 2 OS=Rattus norvegicus OX=10116 GN=Bst2 PE=1 SV=1	0.817986	0.00777099	0.231494
D4AAT7	ATP-dependent (S)-NAD(P)H-hydrate dehydratase OS=Rattus norvegicus OX=10116 GN=Naxd PE=3 SV=1	0.906863	0.00854154	0.243453
Q63768	Adapter molecule crk OS=Rattus norvegicus OX=10116 GN=Crk PE=1 SV=1	0.898654	0.0086129	0.243453
Q9EQS0	Transaldolase OS=Rattus norvegicus OX=10116 GN=Taldo1 PE=1 SV=2	0.893492	0.00865542	0.243453
P00689	Pancreatic alpha-amylase OS=Rattus norvegicus OX=10116 GN=Amy2 PE=2 SV=2	0.837163	0.00901053	0.243453
P19527	Neurofilament light polypeptide OS=Rattus norvegicus OX=10116 GN=Nefl PE=1 SV=3	0.506921	0.00913296	0.243453
Q5XIN6	Mitochondrial proton/calcium exchanger protein OS=Rattus norvegicus OX=10116 GN=Letm1 PE=1 SV=1	0.853922	0.00916933	0.243453
Q3KR86	MICOS complex subunit Mic60 (Fragment) OS=Rattus norvegicus OX=10116 GN=Immt PE=1 SV=1	0.928571	0.00929072	0.243453
Q9JMJ4	Pre-mRNA-processing factor 19 OS=Rattus norvegicus OX=10116 GN=Prpf19 PE=1 SV=2	0.922414	0.00935226	0.243453
B4F777	High mobility group nucleosome-binding domain-containing protein 5 OS=Rattus norvegicus OX=10116 GN=Hmgn5 PE=2 SV=1	0.840319	0.00936989	0.243453
Q6PCU8	NADH dehydrogenase [ubiquinone] flavoprotein 3, mitochondrial OS=Rattus norvegicus OX=10116 GN=Ndufv3 PE=3 SV=1	0.86756	0.00939782	0.243453
D3Z8L7	Ras-related protein R-Ras OS=Rattus norvegicus OX=10116 GN=Rras PE=1 SV=1	1.14924	0.00945786	0.243453
B5DFC9	Nidogen-2 OS=Rattus norvegicus OX=10116 GN=Nid2 PE=2 SV=1	0.798784	0.00946283	0.243453
Q8R5M4	Optineurin OS=Rattus norvegicus OX=10116 GN=Optn PE=1 SV=3	0.774453	0.00962071	0.243917
Q5I0H3	Small ubiquitin-related modifier 1 OS=Rattus norvegicus OX=10116 GN=Sumo1 PE=1 SV=1	0.803879	0.00969633	0.243917
O08651	D-3-phosphoglycerate dehydrogenase OS=Rattus norvegicus OX=10116 GN=Phgdh PE=1 SV=3	0.701395	0.0101717	0.24712
P63036	DnaJ homolog subfamily A member 1 OS=Rattus norvegicus OX=10116 GN=Dnaja1 PE=1 SV=1	0.920625	0.0101731	0.24712
Q5U312	Ankycorbin OS=Rattus norvegicus OX=10116 GN=Rai14 PE=1 SV=2	0.882155	0.0102485	0.24712
Q6IRE4	Tumor susceptibility gene 101 protein OS=Rattus norvegicus OX=10116 GN=Tsg101 PE=1 SV=1	0.912653	0.0102603	0.24712
Q64537	Calpain small subunit 1 OS=Rattus norvegicus OX=10116 GN=Capns1 PE=1 SV=3	1.10269	0.0106562	0.250355
P35434	ATP synthase subunit delta, mitochondrial OS=Rattus norvegicus OX=10116 GN=Atp5f1d PE=1 SV=2	0.905318	0.0106721	0.250355
Q6MG60	N(G),N(G)-dimethylarginine dimethylaminohydrolase 2 OS=Rattus norvegicus OX=10116 GN=Ddah2 PE=1 SV=1	0.914024	0.0107656	0.250355
Q9ESV1	Leucine zipper protein 1 OS=Rattus norvegicus OX=10116 GN=Luzp1 PE=1 SV=1	0.867353	0.01087	0.250355
P04550	Parathymosin OS=Rattus norvegicus OX=10116 GN=Ptms PE=1 SV=2	0.91742	0.0109475	0.250355
Q9Z269	Vesicle-associated membrane protein-associated protein B OS=Rattus norvegicus OX=10116 GN=Vapb PE=1 SV=3	0.901473	0.011189	0.253319
Q91XU1	Protein quaking OS=Rattus norvegicus OX=10116 GN=Qki PE=1 SV=2	0.88675	0.011537	0.258152
Q9R0D6	Transcobalamin-2 OS=Rattus norvegicus OX=10116 GN=Tcn2 PE=2 SV=1	0.848905	0.0117151	0.258152
P11232	Thioredoxin OS=Rattus norvegicus OX=10116 GN=Txn PE=1 SV=2	1.11274	0.0117446	0.258152
P16303	Carboxylesterase 1D OS=Rattus norvegicus OX=10116 GN=Ces1d PE=1 SV=2	0.649237	0.0120833	0.263045
Q9WTV5	26S proteasome non-ATPase regulatory subunit 9 OS=Rattus norvegicus OX=10116 GN=Psmd9 PE=1 SV=1	0.930032	0.0125037	0.266584
P61589	Transforming protein RhoA OS=Rattus norvegicus OX=10116 GN=Rhoa PE=1 SV=1	1.06514	0.0125251	0.266584
P63281	SUMO-conjugating enzyme UBC9 OS=Rattus norvegicus OX=10116 GN=Ube2i PE=1 SV=1	1.12306	0.0127954	0.266584
P55009	Allograft inflammatory factor 1 OS=Rattus norvegicus OX=10116 GN=Aif1 PE=2 SV=1	0.736391	0.0127957	0.266584
Q9WV78	Plasmalemma vesicle-associated protein OS=Rattus norvegicus OX=10116 GN=Plvap PE=1 SV=1	0.881172	0.012851	0.266584
P13084	Nucleophosmin OS=Rattus norvegicus OX=10116 GN=Npm1 PE=1 SV=1	0.90917	0.0129524	0.266584
Q5PQJ7	Tubulin-specific chaperone cofactor E-like protein OS=Rattus norvegicus OX=10116 GN=Tbcel PE=1 SV=1	0.870574	0.0133002	0.271276
Q9JHL4	Drebrin-like protein OS=Rattus norvegicus OX=10116 GN=Dbnl PE=1 SV=1	0.922891	0.0147596	0.298355
Q792I0	Protein lin-7 homolog C OS=Rattus norvegicus OX=10116 GN=Lin7c PE=1 SV=1	0.873602	0.0152457	0.305454
Q62785	28 kDa heat- and acid-stable phosphoprotein OS=Rattus norvegicus OX=10116 GN=Pdap1 PE=1 SV=1	0.95267	0.0154799	0.306947
Q9WVE9	Intersectin-1 OS=Rattus norvegicus OX=10116 GN=Itsn1 PE=1 SV=2	0.933864	0.015702	0.306947
Q9Z2S9	Flotillin-2 OS=Rattus norvegicus OX=10116 GN=Flot2 PE=1 SV=1	0.925	0.015727	0.306947
Q6PDU1	Serine/arginine-rich splicing factor 2 OS=Rattus norvegicus OX=10116 GN=Srsf2 PE=1 SV=3	0.820478	0.0161237	0.311675
Q3KRE0	ATPase family AAA domain-containing protein 3 OS=Rattus norvegicus OX=10116 GN=Atad3 PE=1 SV=1	0.859723	0.0162823	0.311675
O55004	Ribonuclease 4 OS=Rattus norvegicus OX=10116 GN=Rnase4 PE=1 SV=1	1.09994	0.0163822	0.311675
Q7TQ16	Cytochrome b-c1 complex subunit 8 OS=Rattus norvegicus OX=10116 GN=Uqcrq PE=3 SV=1	0.827394	0.0165412	0.312077
D4A208	SLIT-ROBO Rho GTPase-activating protein 2 OS=Rattus norvegicus OX=10116 GN=Srgap2 PE=1 SV=1	0.877658	0.0169438	0.317032
Q6AY41	Cell cycle control protein 50A OS=Rattus norvegicus OX=10116 GN=Tmem30a PE=1 SV=1	0.741123	0.0172138	0.319444
P48199	C-reactive protein OS=Rattus norvegicus OX=10116 GN=Crp PE=1 SV=1	1.22013	0.0180172	0.325723
Q6NYB7	Ras-related protein Rab-1A OS=Rattus norvegicus OX=10116 GN=Rab1A PE=1 SV=3	0.916362	0.0180302	0.325723
P97571	Calpain-1 catalytic subunit OS=Rattus norvegicus OX=10116 GN=Capn1 PE=1 SV=1	0.952226	0.0180621	0.325723
Q8VH46	Actin filament-associated protein 1 OS=Rattus norvegicus OX=10116 GN=Afap1 PE=1 SV=1	0.853433	0.0182013	0.325723
Q00981	Ubiquitin carboxyl-terminal hydrolase isozyme L1 OS=Rattus norvegicus OX=10116 GN=Uchl1 PE=1 SV=2	0.728015	0.0183027	0.325723
P37285	Kinesin light chain 1 OS=Rattus norvegicus OX=10116 GN=Klc1 PE=1 SV=2	0.921103	0.0186853	0.325723
P09650	Mast cell protease 1 OS=Rattus norvegicus OX=10116 GN=Mcpt1 PE=1 SV=3	0.771912	0.0190176	0.325723
Q68FY0	Cytochrome b-c1 complex subunit 1, mitochondrial OS=Rattus norvegicus OX=10116 GN=Uqcrc1 PE=1 SV=1	0.951029	0.0192027	0.325723
B0BNA5	Coactosin-like protein OS=Rattus norvegicus OX=10116 GN=Cotl1 PE=1 SV=1	0.810563	0.0192669	0.325723
D3ZUQ0	RILP-like protein 1 OS=Rattus norvegicus OX=10116 GN=Rilpl1 PE=1 SV=1	0.876425	0.0194496	0.325723
Q5U2Z3	Nucleosome assembly protein 1-like 4 OS=Rattus norvegicus OX=10116 GN=Nap1l4 PE=1 SV=1	0.877448	0.0194881	0.325723
P15337	Cyclic AMP-responsive element-binding protein 1 OS=Rattus norvegicus OX=10116 GN=Creb1 PE=1 SV=1	0.896196	0.0195188	0.325723
Q5QJC9	BAG family molecular chaperone regulator 5 OS=Rattus norvegicus OX=10116 GN=Bag5 PE=1 SV=1	1.16777	0.0197471	0.325723
Q5U2Q3	Ester hydrolase C11orf54 homolog OS=Rattus norvegicus OX=10116 PE=1 SV=1	0.840008	0.0197641	0.325723
A0A0G2K2P5	Tight junction protein ZO-1 OS=Rattus norvegicus OX=10116 GN=Tjp1 PE=1 SV=1	0.934743	0.0197941	0.325723
B2GUV7	Eukaryotic translation initiation factor 5B OS=Rattus norvegicus OX=10116 GN=Eif5b PE=1 SV=1	1.08342	0.0198542	0.325723
P19836	Choline-phosphate cytidylyltransferase A OS=Rattus norvegicus OX=10116 GN=Pcyt1a PE=1 SV=2	0.901419	0.0200611	0.32609
Q6UPE1	Electron transfer flavoprotein-ubiquinone oxidoreductase, mitochondrial OS=Rattus norvegicus OX=10116 GN=Etfdh PE=1 SV=1	0.901924	0.0205113	0.32609
Q5XIA2	SUZ domain-containing protein 1 OS=Rattus norvegicus OX=10116 GN=Szrd1 PE=1 SV=2	0.906529	0.0206794	0.32609
Q00972	[3-methyl-2-oxobutanoate dehydrogenase [lipoamide]] kinase, mitochondrial OS=Rattus norvegicus OX=10116 GN=Bckdk PE=1 SV=2	1.25432	0.0207403	0.32609
P19814	Trans-Golgi network integral membrane protein TGN38 OS=Rattus norvegicus OX=10116 GN=Ttgn1 PE=1 SV=1	0.82817	0.0210127	0.32609
P01835	Ig kappa chain C region, B allele OS=Rattus norvegicus OX=10116 PE=1 SV=1	0.539593	0.0210933	0.32609
Q62947	Zinc finger E-box-binding homeobox 1 OS=Rattus norvegicus OX=10116 GN=Zeb1 PE=1 SV=2	0.840635	0.0214133	0.32609
Q5XIB9	TRAF-interacting protein with FHA domain-containing protein A OS=Rattus norvegicus OX=10116 GN=Tifa PE=2 SV=1	0.82332	0.0214521	0.32609
P0C0A2	Vacuolar protein-sorting-associated protein 36 OS=Rattus norvegicus OX=10116 GN=Vps36 PE=1 SV=1	1.15339	0.0216438	0.32609
B2GV38	Ubiquitin-like protein 4A OS=Rattus norvegicus OX=10116 GN=Ubl4a PE=2 SV=1	0.904662	0.0216549	0.32609
P07861	Neprilysin OS=Rattus norvegicus OX=10116 GN=Mme PE=1 SV=2	0.722784	0.0218856	0.32609
P60711	Actin, cytoplasmic 1 OS=Rattus norvegicus OX=10116 GN=Actb PE=1 SV=1	1.06172	0.0223283	0.32609
P62963	Profilin-1 OS=Rattus norvegicus OX=10116 GN=Pfn1 PE=1 SV=2	1.1442	0.022445	0.32609
Q9QUR2	Dynactin subunit 4 OS=Rattus norvegicus OX=10116 GN=Dctn4 PE=1 SV=1	0.913124	0.0224722	0.32609
Q63560	Microtubule-associated protein 6 OS=Rattus norvegicus OX=10116 GN=Map6 PE=1 SV=1	0.842401	0.0227209	0.32609
Q5XIH7	Prohibitin-2 OS=Rattus norvegicus OX=10116 GN=Phb2 PE=1 SV=1	0.925647	0.0227414	0.32609
P63326	40S ribosomal protein S10 OS=Rattus norvegicus OX=10116 GN=Rps10 PE=2 SV=1	0.932366	0.023206	0.32609
Q6AYG5	Ethylmalonyl-CoA decarboxylase OS=Rattus norvegicus OX=10116 GN=Echdc1 PE=1 SV=1	0.703825	0.023209	0.32609
P63039	60 kDa heat shock protein, mitochondrial OS=Rattus norvegicus OX=10116 GN=Hspd1 PE=1 SV=1	0.953538	0.0233158	0.32609
O35077	Glycerol-3-phosphate dehydrogenase [NAD(+)], cytoplasmic OS=Rattus norvegicus OX=10116 GN=Gpd1 PE=1 SV=4	0.699808	0.0234462	0.32609
Q4KM49	Tyrosine--tRNA ligase, cytoplasmic OS=Rattus norvegicus OX=10116 GN=Yars PE=2 SV=3	0.948091	0.0235535	0.32609
Q712U5	cAMP-regulated phosphoprotein 19 OS=Rattus norvegicus OX=10116 GN=Arpp19 PE=1 SV=3	0.887177	0.0236062	0.32609
Q5XI97	Alanyl-tRNA editing protein Aarsd1 OS=Rattus norvegicus OX=10116 GN=Aarsd1 PE=1 SV=1	0.89946	0.0237023	0.32609
M0RC99	Ras-related protein Rab-5A OS=Rattus norvegicus OX=10116 GN=Rab5a PE=2 SV=1	1.11374	0.023753	0.32609
Q9JK11	Reticulon-4 OS=Rattus norvegicus OX=10116 GN=Rtn4 PE=1 SV=1	0.908452	0.0238438	0.32609
P07379	Phosphoenolpyruvate carboxykinase, cytosolic [GTP] OS=Rattus norvegicus OX=10116 GN=Pck1 PE=1 SV=1	0.678595	0.0238724	0.32609
P08081	Clathrin light chain A OS=Rattus norvegicus OX=10116 GN=Clta PE=1 SV=1	0.923719	0.0240075	0.32609
Q5HZY2	GTP-binding protein SAR1b OS=Rattus norvegicus OX=10116 GN=Sar1b PE=2 SV=1	1.08073	0.024158	0.32609
O35331	Pyridoxal kinase OS=Rattus norvegicus OX=10116 GN=Pdxk PE=1 SV=1	0.877569	0.0241927	0.32609
P40112	Proteasome subunit beta type-3 OS=Rattus norvegicus OX=10116 GN=Psmb3 PE=1 SV=1	1.09217	0.0241975	0.32609
P04157	Receptor-type tyrosine-protein phosphatase C OS=Rattus norvegicus OX=10116 GN=Ptprc PE=1 SV=2	0.831422	0.0244837	0.327995
Q923V4	F-box only protein 6 OS=Rattus norvegicus OX=10116 GN=Fbxo6 PE=1 SV=1	0.839538	0.0248639	0.329794
Q4V7E8	Leucine-rich repeat flightless-interacting protein 2 OS=Rattus norvegicus OX=10116 GN=Lrrfip2 PE=1 SV=1	0.803406	0.0249094	0.329794
P30349	Leukotriene A-4 hydrolase OS=Rattus norvegicus OX=10116 GN=Lta4h PE=2 SV=2	0.944804	0.0250836	0.330171
P14141	Carbonic anhydrase 3 OS=Rattus norvegicus OX=10116 GN=Ca3 PE=1 SV=3	0.633382	0.0255201	0.330197
P13233	2',3'-cyclic-nucleotide 3'-phosphodiesterase OS=Rattus norvegicus OX=10116 GN=Cnp PE=1 SV=2	0.835108	0.0255755	0.330197
P21263	Nestin OS=Rattus norvegicus OX=10116 GN=Nes PE=1 SV=2	0.627675	0.0255876	0.330197
Q62638	Golgi apparatus protein 1 OS=Rattus norvegicus OX=10116 GN=Glg1 PE=1 SV=1	0.898746	0.0257659	0.330197
Q6DG50	TANK-binding kinase 1-binding protein 1 OS=Rattus norvegicus OX=10116 GN=Tbkbp1 PE=2 SV=1	0.790016	0.0258883	0.330197
Q6AYD3	Proliferation-associated protein 2G4 OS=Rattus norvegicus OX=10116 GN=Pa2g4 PE=1 SV=1	0.927147	0.0259607	0.330197
P10247	H-2 class II histocompatibility antigen gamma chain OS=Rattus norvegicus OX=10116 GN=Cd74 PE=1 SV=2	0.805835	0.0262389	0.331495
Q9Z1E1	Flotillin-1 OS=Rattus norvegicus OX=10116 GN=Flot1 PE=2 SV=2	0.923919	0.0263556	0.331495
B0BNI5	Olfactomedin-like protein 3 OS=Rattus norvegicus OX=10116 GN=Olfml3 PE=2 SV=2	0.875403	0.0265598	0.332217
P16970	ATP-binding cassette sub-family D member 3 OS=Rattus norvegicus OX=10116 GN=Abcd3 PE=1 SV=3	0.876399	0.0269124	0.333419
P21961	Mast cell carboxypeptidase A (Fragment) OS=Rattus norvegicus OX=10116 GN=Cpa3 PE=1 SV=2	0.791357	0.0269504	0.333419
Q6RUV5	Ras-related C3 botulinum toxin substrate 1 OS=Rattus norvegicus OX=10116 GN=Rac1 PE=1 SV=1	1.07986	0.0273746	0.335074
Q07969	Platelet glycoprotein 4 OS=Rattus norvegicus OX=10116 GN=Cd36 PE=1 SV=3	0.80018	0.0273801	0.335074
P61206	ADP-ribosylation factor 3 OS=Rattus norvegicus OX=10116 GN=Arf3 PE=2 SV=2	0.930396	0.0276371	0.3364
P50339	Chymase OS=Rattus norvegicus OX=10116 GN=Cma1 PE=2 SV=1	0.732222	0.0280571	0.339686
P63255	Cysteine-rich protein 1 OS=Rattus norvegicus OX=10116 GN=Crip1 PE=1 SV=2	1.30032	0.0282687	0.340428
Q9QZ81	Protein argonaute-2 OS=Rattus norvegicus OX=10116 GN=Ago2 PE=2 SV=2	1.09138	0.0288803	0.34433
P32089	Tricarboxylate transport protein, mitochondrial OS=Rattus norvegicus OX=10116 GN=Slc25a1 PE=1 SV=1	0.904543	0.028897	0.34433
P34926	Microtubule-associated protein 1A OS=Rattus norvegicus OX=10116 GN=Map1a PE=1 SV=1	0.939728	0.029226	0.345313
P0C1T0	Membrane metallo-endopeptidase-like 1 OS=Rattus norvegicus OX=10116 GN=Mmel1 PE=1 SV=1	0.798168	0.029402	0.345313
Q63610-2	Isoform 2 of Tropomyosin alpha-3 chain OS=Rattus norvegicus OX=10116 GN=Tpm3	0.811601	0.029437	0.345313
P62074	Mitochondrial import inner membrane translocase subunit Tim10 OS=Rattus norvegicus OX=10116 GN=Timm10 PE=3 SV=1	0.807566	0.0303287	0.353939
P29410	Adenylate kinase 2, mitochondrial OS=Rattus norvegicus OX=10116 GN=Ak2 PE=2 SV=2	0.921284	0.0307492	0.357006
Q8R431	Monoglyceride lipase OS=Rattus norvegicus OX=10116 GN=Mgll PE=1 SV=1	0.825508	0.032298	0.370298
Q71UF4	Histone-binding protein RBBP7 OS=Rattus norvegicus OX=10116 GN=Rbbp7 PE=2 SV=1	0.918526	0.0329658	0.370298
P11730-2	Isoform B of Calcium/calmodulin-dependent protein kinase type II subunit gamma OS=Rattus norvegicus OX=10116 GN=Camk2g	1.08578	0.033166	0.370298
Q9Z2L0	Voltage-dependent anion-selective channel protein 1 OS=Rattus norvegicus OX=10116 GN=Vdac1 PE=1 SV=4	1.05716	0.0332812	0.370298
Q8K3K9	GTPase IMAP family member 4 OS=Rattus norvegicus OX=10116 GN=Gimap4 PE=1 SV=1	1.16988	0.0334706	0.370298
Q7TPB1	T-complex protein 1 subunit delta OS=Rattus norvegicus OX=10116 GN=Cct4 PE=1 SV=3	0.955641	0.0335512	0.370298
Q9Z340	Partitioning defective 3 homolog OS=Rattus norvegicus OX=10116 GN=Pard3 PE=1 SV=1	0.828455	0.0337762	0.370298
P26453	Basigin OS=Rattus norvegicus OX=10116 GN=Bsg PE=1 SV=2	0.913264	0.0338741	0.370298
P69060	N-acylneuraminate cytidylyltransferase OS=Rattus norvegicus OX=10116 GN=Cmas PE=2 SV=1	1.0624	0.0338903	0.370298
P02696	Retinol-binding protein 1 OS=Rattus norvegicus OX=10116 GN=Rbp1 PE=1 SV=2	0.835205	0.0341816	0.370298
Q66HD0	Endoplasmin OS=Rattus norvegicus OX=10116 GN=Hsp90b1 PE=1 SV=2	0.939069	0.0342239	0.370298
Q9JIP0	Transient receptor potential cation channel subfamily V member 5 OS=Rattus norvegicus OX=10116 GN=Trpv5 PE=1 SV=1	0.902496	0.0342252	0.370298
Q5XIE6	3-hydroxyisobutyryl-CoA hydrolase, mitochondrial OS=Rattus norvegicus OX=10116 GN=Hibch PE=1 SV=2	0.9151	0.0343683	0.370298
P11506-1	Isoform WB of Plasma membrane calcium-transporting ATPase 2 OS=Rattus norvegicus OX=10116 GN=Atp2b2	1.12024	0.034374	0.370298
P12369	cAMP-dependent protein kinase type II-beta regulatory subunit OS=Rattus norvegicus OX=10116 GN=Prkar2b PE=1 SV=3	0.899072	0.0343862	0.370298
Q8R512	UBX domain-containing protein 11 OS=Rattus norvegicus OX=10116 GN=Ubxn11 PE=1 SV=1	0.836837	0.034511	0.370298
P46844	Biliverdin reductase A OS=Rattus norvegicus OX=10116 GN=Blvra PE=1 SV=1	0.932633	0.035034	0.374136
Q63468	Phosphoribosyl pyrophosphate synthase-associated protein 1 OS=Rattus norvegicus OX=10116 GN=Prpsap1 PE=1 SV=1	0.925357	0.0353752	0.376007
Q5HZY0	UBX domain-containing protein 4 OS=Rattus norvegicus OX=10116 GN=Ubxn4 PE=1 SV=1	0.914224	0.0356905	0.376032
Q5U4F3	Protein FAM107B OS=Rattus norvegicus OX=10116 GN=Fam107b PE=2 SV=1	0.890357	0.0358391	0.376032
Q7M0E3	Destrin OS=Rattus norvegicus OX=10116 GN=Dstn PE=1 SV=3	1.12461	0.0362676	0.376032
P47727	Carbonyl reductase [NADPH] 1 OS=Rattus norvegicus OX=10116 GN=Cbr1 PE=1 SV=2	1.07494	0.0365672	0.376032
Q5XI22	Acetyl-CoA acetyltransferase, cytosolic OS=Rattus norvegicus OX=10116 GN=Acat2 PE=1 SV=1	0.816715	0.0367139	0.376032
Q6AYZ1	Tubulin alpha-1C chain OS=Rattus norvegicus OX=10116 GN=Tuba1c PE=1 SV=1	1.03891	0.0367886	0.376032
Q8K3P7	Histidine triad nucleotide-binding protein 3 OS=Rattus norvegicus OX=10116 GN=Hint3 PE=2 SV=2	0.903516	0.0368152	0.376032
P63155	Crooked neck-like protein 1 OS=Rattus norvegicus OX=10116 GN=Crnkl1 PE=2 SV=1	0.872725	0.0369158	0.376032
Q5XHZ0	Heat shock protein 75 kDa, mitochondrial OS=Rattus norvegicus OX=10116 GN=Trap1 PE=1 SV=1	0.882464	0.0369278	0.376032
Q2TA68	Dynamin-like 120 kDa protein, mitochondrial OS=Rattus norvegicus OX=10116 GN=Opa1 PE=1 SV=1	0.942207	0.0370385	0.376032
Q62847	Gamma-adducin OS=Rattus norvegicus OX=10116 GN=Add3 PE=1 SV=2	0.927704	0.0373957	0.376958
Q6IUR5	Neudesin OS=Rattus norvegicus OX=10116 GN=Nenf PE=2 SV=1	0.917778	0.0375044	0.376958
P33274	Cytochrome P450 4F1 OS=Rattus norvegicus OX=10116 GN=Cyp4f1 PE=2 SV=1	0.828042	0.0376491	0.376958
P85834	Elongation factor Tu, mitochondrial OS=Rattus norvegicus OX=10116 GN=Tufm PE=1 SV=1	0.946158	0.0377957	0.376958
Q5RK30	Ribosome maturation protein SBDS OS=Rattus norvegicus OX=10116 GN=Sbds PE=2 SV=1	0.885317	0.038066	0.377954
Q62636	Ras-related protein Rap-1b OS=Rattus norvegicus OX=10116 GN=Rap1b PE=1 SV=2	1.05852	0.0384013	0.377954
P07154	Cathepsin L1 OS=Rattus norvegicus OX=10116 GN=Ctsl PE=1 SV=2	0.919802	0.0386323	0.377954
Q6P791	Ragulator complex protein LAMTOR1 OS=Rattus norvegicus OX=10116 GN=Lamtor1 PE=1 SV=1	0.863075	0.0390096	0.377954
Q3T1G7	Conserved oligomeric Golgi complex subunit 7 OS=Rattus norvegicus OX=10116 GN=Cog7 PE=2 SV=1	0.830082	0.0392134	0.377954
Q32PX7	Far upstream element-binding protein 1 OS=Rattus norvegicus OX=10116 GN=Fubp1 PE=1 SV=1	0.88743	0.0392868	0.377954
P61212	ADP-ribosylation factor-like protein 1 OS=Rattus norvegicus OX=10116 GN=Arl1 PE=1 SV=1	1.16687	0.039445	0.377954
P04904	Glutathione S-transferase alpha-3 OS=Rattus norvegicus OX=10116 GN=Gsta3 PE=1 SV=3	0.840157	0.0397283	0.377954
Q9JJ31	Cullin-5 OS=Rattus norvegicus OX=10116 GN=Cul5 PE=1 SV=3	0.871647	0.0397524	0.377954
P81795	Eukaryotic translation initiation factor 2 subunit 3, X-linked OS=Rattus norvegicus OX=10116 GN=Eif2s3 PE=1 SV=2	0.886975	0.0398715	0.377954
P0C0S7	Histone H2A.Z OS=Rattus norvegicus OX=10116 GN=H2afz PE=1 SV=2	0.894162	0.0401655	0.377954
Q62780	Probable ATP-dependent RNA helicase DDX46 OS=Rattus norvegicus OX=10116 GN=Ddx46 PE=1 SV=1	0.912355	0.0401693	0.377954
P11915	Non-specific lipid-transfer protein OS=Rattus norvegicus OX=10116 GN=Scp2 PE=1 SV=3	0.878117	0.040551	0.377954
Q6P9X4	Protein tyrosine phosphatase type IVA 2 OS=Rattus norvegicus OX=10116 GN=Ptp4a2 PE=2 SV=1	1.08022	0.0405571	0.377954
P62815	V-type proton ATPase subunit B, brain isoform OS=Rattus norvegicus OX=10116 GN=Atp6v1b2 PE=1 SV=1	0.865023	0.0406556	0.377954
Q4KMA2	UV excision repair protein RAD23 homolog B OS=Rattus norvegicus OX=10116 GN=Rad23b PE=1 SV=1	0.962981	0.0406926	0.377954
Q3KR59	Ubiquitin carboxyl-terminal hydrolase 10 OS=Rattus norvegicus OX=10116 GN=Usp10 PE=1 SV=1	0.876522	0.0407493	0.377954
P18163	Long-chain-fatty-acid--CoA ligase 1 OS=Rattus norvegicus OX=10116 GN=Acsl1 PE=1 SV=1	0.759209	0.0410471	0.377954
P50503	Hsc70-interacting protein OS=Rattus norvegicus OX=10116 GN=St13 PE=1 SV=1	0.938818	0.0410674	0.377954
P10888	Cytochrome c oxidase subunit 4 isoform 1, mitochondrial OS=Rattus norvegicus OX=10116 GN=Cox4i1 PE=1 SV=1	0.938803	0.0414925	0.379895
Q66HL2	Src substrate cortactin OS=Rattus norvegicus OX=10116 GN=Cttn PE=1 SV=1	0.945335	0.041642	0.379895
P20788	Cytochrome b-c1 complex subunit Rieske, mitochondrial OS=Rattus norvegicus OX=10116 GN=Uqcrfs1 PE=1 SV=2	0.884287	0.0417818	0.379895
P58200	Vesicle transport through interaction with t-SNAREs homolog 1B OS=Rattus norvegicus OX=10116 GN=Vti1b PE=1 SV=2	0.809345	0.042945	0.38764
P00697	Lysozyme C-1 OS=Rattus norvegicus OX=10116 GN=Lyz1 PE=1 SV=2	0.790818	0.0432064	0.38764
P35433	Amidophosphoribosyltransferase OS=Rattus norvegicus OX=10116 GN=Ppat PE=1 SV=1	0.842593	0.0433533	0.38764
P50878	60S ribosomal protein L4 OS=Rattus norvegicus OX=10116 GN=Rpl4 PE=1 SV=3	1.15421	0.0434915	0.38764
Q4KLK8	PX domain-containing protein 1 OS=Rattus norvegicus OX=10116 GN=Pxdc1 PE=2 SV=1	1.16789	0.0435681	0.38764
Q63610	Tropomyosin alpha-3 chain OS=Rattus norvegicus OX=10116 GN=Tpm3 PE=1 SV=2	0.921951	0.043757	0.38764
Q07266	Drebrin OS=Rattus norvegicus OX=10116 GN=Dbn1 PE=1 SV=3	0.909824	0.0439633	0.38764
P11951	Cytochrome c oxidase subunit 6C-2 OS=Rattus norvegicus OX=10116 GN=Cox6c2 PE=1 SV=3	0.880603	0.0440033	0.38764
P70615	Lamin-B1 OS=Rattus norvegicus OX=10116 GN=Lmnb1 PE=1 SV=3	0.933779	0.0443246	0.38894
P61023	Calcineurin B homologous protein 1 OS=Rattus norvegicus OX=10116 GN=Chp1 PE=1 SV=2	0.830594	0.0446105	0.38894
Q4FZT9	26S proteasome non-ATPase regulatory subunit 2 OS=Rattus norvegicus OX=10116 GN=Psmd2 PE=1 SV=1	0.942218	0.0448789	0.38894
Q5XI73	Rho GDP-dissociation inhibitor 1 OS=Rattus norvegicus OX=10116 GN=Arhgdia PE=1 SV=1	1.06962	0.0449264	0.38894
Q8R511	Formin-binding protein 1 OS=Rattus norvegicus OX=10116 GN=Fnbp1 PE=1 SV=2	0.923359	0.0450098	0.38894
P62982	Ubiquitin-40S ribosomal protein S27a OS=Rattus norvegicus OX=10116 GN=Rps27a PE=1 SV=2	0.938821	0.0453908	0.390625
Q5RKI0	WD repeat-containing protein 1 OS=Rattus norvegicus OX=10116 GN=Wdr1 PE=1 SV=3	1.07714	0.0456449	0.390625
Q63531	Ribosomal protein S6 kinase alpha-1 OS=Rattus norvegicus OX=10116 GN=Rps6ka1 PE=1 SV=1	0.929125	0.0458732	0.390625
Q4TU93	C-type mannose receptor 2 OS=Rattus norvegicus OX=10116 GN=Mrc2 PE=1 SV=1	0.92855	0.0459114	0.390625
Q62733	Lamina-associated polypeptide 2, isoform beta OS=Rattus norvegicus OX=10116 GN=Tmpo PE=1 SV=3	0.927076	0.0460683	0.390625
P12785	Fatty acid synthase OS=Rattus norvegicus OX=10116 GN=Fasn PE=1 SV=3	0.83126	0.0464348	0.390625
Q6P7D4	Cytochrome P450 20A1 OS=Rattus norvegicus OX=10116 GN=Cyp20a1 PE=2 SV=1	0.917815	0.0464589	0.390625
Q8K5B3	Multiple coagulation factor deficiency protein 2 homolog OS=Rattus norvegicus OX=10116 GN=Mcfd2 PE=1 SV=1	0.866519	0.0465851	0.390625
P13697	NADP-dependent malic enzyme OS=Rattus norvegicus OX=10116 GN=Me1 PE=1 SV=2	0.860631	0.0469422	0.392167
P25113	Phosphoglycerate mutase 1 OS=Rattus norvegicus OX=10116 GN=Pgam1 PE=1 SV=4	1.03216	0.0473815	0.394381
P55053	Fatty acid-binding protein 5 OS=Rattus norvegicus OX=10116 GN=Fabp5 PE=1 SV=3	0.823372	0.047832	0.394644
Q9JIL3	Interleukin enhancer-binding factor 3 OS=Rattus norvegicus OX=10116 GN=Ilf3 PE=1 SV=2	0.94041	0.0479948	0.394644
Q5FVC2	Rho guanine nucleotide exchange factor 2 OS=Rattus norvegicus OX=10116 GN=Arhgef2 PE=1 SV=1	0.927889	0.0480757	0.394644
P19139	Casein kinase II subunit alpha OS=Rattus norvegicus OX=10116 GN=Csnk2a1 PE=1 SV=2	1.11272	0.0481103	0.394644
Q3KRD8	Eukaryotic translation initiation factor 6 OS=Rattus norvegicus OX=10116 GN=Eif6 PE=1 SV=1	1.08052	0.0487975	0.395818
Q6IUP3	Elongator complex protein 5 OS=Rattus norvegicus OX=10116 GN=Elp5 PE=2 SV=1	1.13657	0.0488392	0.395818
Q6PEC1	Tubulin-specific chaperone A OS=Rattus norvegicus OX=10116 GN=Tbca PE=1 SV=1	0.945317	0.0488452	0.395818
Q5XIG6	N-acetylgalactosamine kinase OS=Rattus norvegicus OX=10116 GN=Galk2 PE=2 SV=1	1.09678	0.0489732	0.395818
P85515	Alpha-centractin OS=Rattus norvegicus OX=10116 GN=Actr1a PE=1 SV=1	1.07846	0.0492957	0.395818
Q68FV2	ADP-ribosylation factor-like protein 6-interacting protein 6 OS=Rattus norvegicus OX=10116 GN=Arl6ip6 PE=1 SV=1	0.863215	0.049365	0.395818
Q99068	Alpha-2-macroglobulin receptor-associated protein OS=Rattus norvegicus OX=10116 GN=Lrpap1 PE=1 SV=2	0.923769	0.0494772	0.395818
Q00566	Methyl-CpG-binding protein 2 OS=Rattus norvegicus OX=10116 GN=Mecp2 PE=1 SV=1	1.08599	0.049689	0.396113
P18886	Carnitine O-palmitoyltransferase 2, mitochondrial OS=Rattus norvegicus OX=10116 GN=Cpt2 PE=1 SV=1	0.907465	0.0500698	0.397748
B4F766	Dymeclin OS=Rattus norvegicus OX=10116 GN=Dym PE=2 SV=1	1.19491	0.0503734	0.39876
P07687	Epoxide hydrolase 1 OS=Rattus norvegicus OX=10116 GN=Ephx1 PE=1 SV=1	0.852134	0.0505929	0.399102
A8WCF8	Tumor protein p63-regulated gene 1-like protein OS=Rattus norvegicus OX=10116 GN=Tprg1l PE=1 SV=1	1.21753	0.0510832	0.401571
Q5XIM9	T-complex protein 1 subunit beta OS=Rattus norvegicus OX=10116 GN=Cct2 PE=1 SV=3	0.952567	0.0513963	0.402634
P97687	Ectonucleoside triphosphate diphosphohydrolase 1 OS=Rattus norvegicus OX=10116 GN=Entpd1 PE=1 SV=1	1.1084	0.051902	0.405193
Q68FX0	Isocitrate dehydrogenase [NAD] subunit beta, mitochondrial OS=Rattus norvegicus OX=10116 GN=Idh3B PE=2 SV=1	1.12508	0.0521273	0.405554
Q9WTQ2	Podocalyxin OS=Rattus norvegicus OX=10116 GN=Podxl PE=1 SV=2	0.926125	0.0527788	0.409216
P25977	Nucleolar transcription factor 1 OS=Rattus norvegicus OX=10116 GN=Ubtf PE=1 SV=1	0.900313	0.0530455	0.40964
Q9WVA1	Mitochondrial import inner membrane translocase subunit Tim8 A OS=Rattus norvegicus OX=10116 GN=Timm8a PE=1 SV=1	0.911308	0.0531953	0.40964
B2RZ37	Receptor expression-enhancing protein 5 OS=Rattus norvegicus OX=10116 GN=Reep5 PE=1 SV=1	0.937259	0.0534008	0.409829
Q5XI07	Lipoma-preferred partner homolog OS=Rattus norvegicus OX=10116 GN=Lpp PE=1 SV=1	1.07448	0.0537463	0.411087
Q9WVK7	Hydroxyacyl-coenzyme A dehydrogenase, mitochondrial OS=Rattus norvegicus OX=10116 GN=Hadh PE=2 SV=1	0.896484	0.0539971	0.411614
Q66HF1	NADH-ubiquinone oxidoreductase 75 kDa subunit, mitochondrial OS=Rattus norvegicus OX=10116 GN=Ndufs1 PE=1 SV=1	0.928974	0.0545589	0.412402
Q794F9	4F2 cell-surface antigen heavy chain OS=Rattus norvegicus OX=10116 GN=Slc3a2 PE=1 SV=1	0.949183	0.0547334	0.412402
P21575	Dynamin-1 OS=Rattus norvegicus OX=10116 GN=Dnm1 PE=1 SV=2	0.768875	0.0547457	0.412402
Q4FZT2	Protein phosphatase methylesterase 1 OS=Rattus norvegicus OX=10116 GN=Ppme1 PE=1 SV=2	1.05302	0.0548291	0.412402
Q6AYB5	Signal recognition particle 54 kDa protein OS=Rattus norvegicus OX=10116 GN=Srp54 PE=2 SV=1	0.924458	0.055049	0.412685
Q9ESI7	Neuronal migration protein doublecortin OS=Rattus norvegicus OX=10116 GN=Dcx PE=1 SV=2	0.872098	0.0553337	0.413451
Q9Z1P2	Alpha-actinin-1 OS=Rattus norvegicus OX=10116 GN=Actn1 PE=1 SV=1	1.0563	0.0557312	0.413795
P43244	Matrin-3 OS=Rattus norvegicus OX=10116 GN=Matr3 PE=1 SV=2	0.945544	0.0559041	0.413795
P36860	Ras-related protein Ral-B OS=Rattus norvegicus OX=10116 GN=Ralb PE=2 SV=1	1.16075	0.0559281	0.413795
Q4QQU6	Survival of motor neuron-related-splicing factor 30 OS=Rattus norvegicus OX=10116 GN=Smndc1 PE=2 SV=1	1.17507	0.0564092	0.415995
Q62651	Delta(3,5)-Delta(2,4)-dienoyl-CoA isomerase, mitochondrial OS=Rattus norvegicus OX=10116 GN=Ech1 PE=1 SV=2	0.890444	0.0568809	0.416376
Q00715	Histone H2B type 1 OS=Rattus norvegicus OX=10116 PE=1 SV=2	1.06838	0.0569602	0.416376
P11960	2-oxoisovalerate dehydrogenase subunit alpha, mitochondrial (Fragment) OS=Rattus norvegicus OX=10116 GN=Bckdha PE=1 SV=1	0.905005	0.0570127	0.416376
P41350	Caveolin-1 OS=Rattus norvegicus OX=10116 GN=Cav1 PE=1 SV=3	0.896461	0.0575322	0.417531
P21571	ATP synthase-coupling factor 6, mitochondrial OS=Rattus norvegicus OX=10116 GN=Atp5pf PE=1 SV=1	0.923883	0.0575396	0.417531
Q9Z0T0	Thiopurine S-methyltransferase OS=Rattus norvegicus OX=10116 GN=Tpmt PE=2 SV=1	0.900768	0.0578597	0.418512
P61980	Heterogeneous nuclear ribonucleoprotein K OS=Rattus norvegicus OX=10116 GN=Hnrnpk PE=1 SV=1	0.950426	0.0582418	0.41939
Q7TT49	Serine/threonine-protein kinase MRCK beta OS=Rattus norvegicus OX=10116 GN=Cdc42bpb PE=1 SV=1	0.938894	0.0583713	0.41939
P22062	Protein-L-isoaspartate(D-aspartate) O-methyltransferase OS=Rattus norvegicus OX=10116 GN=Pcmt1 PE=1 SV=2	0.960603	0.0585368	0.41939
Q6XVN8	Microtubule-associated proteins 1A/1B light chain 3A OS=Rattus norvegicus OX=10116 GN=Map1lc3a PE=1 SV=1	1.07508	0.0594058	0.420032
P62138	Serine/threonine-protein phosphatase PP1-alpha catalytic subunit OS=Rattus norvegicus OX=10116 GN=Ppp1ca PE=1 SV=1	0.921062	0.0594302	0.420032
P70623	Fatty acid-binding protein, adipocyte OS=Rattus norvegicus OX=10116 GN=Fabp4 PE=1 SV=3	0.731565	0.0594663	0.420032
Q5M7W5	Microtubule-associated protein 4 OS=Rattus norvegicus OX=10116 GN=Map4 PE=1 SV=1	0.920912	0.0597348	0.420032
Q6PEC0	Bis(5'-nucleosyl)-tetraphosphatase [asymmetrical] OS=Rattus norvegicus OX=10116 GN=Nudt2 PE=2 SV=3	0.864265	0.0600587	0.420032
P62961	Nuclease-sensitive element-binding protein 1 OS=Rattus norvegicus OX=10116 GN=Ybx1 PE=2 SV=3	0.815038	0.060298	0.420032
Q66HG4	Aldose 1-epimerase OS=Rattus norvegicus OX=10116 GN=Galm PE=1 SV=1	0.85719	0.0603922	0.420032
P14408	Fumarate hydratase, mitochondrial OS=Rattus norvegicus OX=10116 GN=Fh PE=1 SV=2	0.944321	0.060412	0.420032
Q6MG61	Chloride intracellular channel protein 1 OS=Rattus norvegicus OX=10116 GN=Clic1 PE=1 SV=1	1.06416	0.0604483	0.420032
P47853	Biglycan OS=Rattus norvegicus OX=10116 GN=Bgn PE=1 SV=1	1.09116	0.0604817	0.420032
Q5PQN7	Protein LZIC OS=Rattus norvegicus OX=10116 GN=Lzic PE=2 SV=1	0.911112	0.0609798	0.421797
Q63556	Serine protease inhibitor A3M (Fragment) OS=Rattus norvegicus OX=10116 GN=Serpina3m PE=2 SV=1	1.16968	0.0611084	0.421797
P0C5W1	Microtubule-associated protein 1S OS=Rattus norvegicus OX=10116 GN=Map1s PE=1 SV=1	0.818169	0.0615529	0.423574
Q924C3	Ectonucleotide pyrophosphatase/phosphodiesterase family member 1 OS=Rattus norvegicus OX=10116 GN=Enpp1 PE=1 SV=2	0.913418	0.0620714	0.425848
P97576	GrpE protein homolog 1, mitochondrial OS=Rattus norvegicus OX=10116 GN=Grpel1 PE=1 SV=2	0.920487	0.0627663	0.425921
P52631	Signal transducer and activator of transcription 3 OS=Rattus norvegicus OX=10116 GN=Stat3 PE=1 SV=1	0.915283	0.0629051	0.425921
Q6AY31	Uncharacterized protein C4orf36 homolog OS=Rattus norvegicus OX=10116 PE=4 SV=1	0.823144	0.0632973	0.425921
P52873	Pyruvate carboxylase, mitochondrial OS=Rattus norvegicus OX=10116 GN=Pc PE=1 SV=2	0.827695	0.0633489	0.425921
P48500	Triosephosphate isomerase OS=Rattus norvegicus OX=10116 GN=Tpi1 PE=1 SV=2	0.947257	0.0635513	0.425921
Q63945	Protein SET OS=Rattus norvegicus OX=10116 GN=Set PE=2 SV=2	0.920629	0.0637209	0.425921
Q6PDU7	ATP synthase subunit g, mitochondrial OS=Rattus norvegicus OX=10116 GN=Atp5mg PE=1 SV=2	1.13284	0.0639753	0.425921
P70490	Lactadherin OS=Rattus norvegicus OX=10116 GN=Mfge8 PE=2 SV=1	1.18942	0.0639957	0.425921
Q62745	CD81 antigen OS=Rattus norvegicus OX=10116 GN=Cd81 PE=1 SV=1	1.09273	0.0643667	0.425921
Q05695	Neural cell adhesion molecule L1 OS=Rattus norvegicus OX=10116 GN=L1cam PE=1 SV=3	0.824447	0.0644803	0.425921
Q9WV63	Kinesin-like protein KIF2A OS=Rattus norvegicus OX=10116 GN=Kif2a PE=1 SV=2	0.935501	0.0645246	0.425921
Q8CGS4	Charged multivesicular body protein 3 OS=Rattus norvegicus OX=10116 GN=Chmp3 PE=1 SV=3	1.12223	0.0651879	0.425921
Q63603	Dedicator of cytokinesis protein 9 (Fragment) OS=Rattus norvegicus OX=10116 GN=Dock9 PE=2 SV=2	1.09693	0.0651891	0.425921
Q3ZU82	Golgin subfamily A member 5 OS=Rattus norvegicus OX=10116 GN=Golga5 PE=1 SV=1	0.90944	0.0656288	0.425921
P12007	Isovaleryl-CoA dehydrogenase, mitochondrial OS=Rattus norvegicus OX=10116 GN=Ivd PE=1 SV=2	0.928727	0.0656852	0.425921
Q4G075	Leukocyte elastase inhibitor A OS=Rattus norvegicus OX=10116 GN=Serpinb1a PE=1 SV=1	0.80168	0.0658565	0.425921
Q9JHU5	Arfaptin-1 OS=Rattus norvegicus OX=10116 GN=Arfip1 PE=1 SV=1	0.920221	0.0659877	0.425921
O55043	Rho guanine nucleotide exchange factor 7 OS=Rattus norvegicus OX=10116 GN=Arhgef7 PE=1 SV=1	0.875624	0.0660049	0.425921
P52925	High mobility group protein B2 OS=Rattus norvegicus OX=10116 GN=Hmgb2 PE=2 SV=2	0.769941	0.0660959	0.425921
P31977	Ezrin OS=Rattus norvegicus OX=10116 GN=Ezr PE=1 SV=3	0.894972	0.0662924	0.425921
Q68FU8	SURP and G-patch domain-containing protein 1 OS=Rattus norvegicus OX=10116 GN=Sugp1 PE=1 SV=1	1.12287	0.0663765	0.425921
Q9JHW0	Proteasome subunit beta type-7 OS=Rattus norvegicus OX=10116 GN=Psmb7 PE=1 SV=1	0.934989	0.0667382	0.425921
Q63798	Proteasome activator complex subunit 2 OS=Rattus norvegicus OX=10116 GN=Psme2 PE=2 SV=3	0.952804	0.0667627	0.425921
Q810F4	Protein FAM3C OS=Rattus norvegicus OX=10116 GN=Fam3c PE=2 SV=1	0.935011	0.0667687	0.425921
Q32PZ3	Protein unc-45 homolog A OS=Rattus norvegicus OX=10116 GN=Unc45a PE=2 SV=1	1.06487	0.0667854	0.425921
P30839	Aldehyde dehydrogenase family 3 member A2 OS=Rattus norvegicus OX=10116 GN=Aldh3a2 PE=1 SV=1	0.950834	0.0674145	0.428137
Q02589	[Protein ADP-ribosylarginine] hydrolase OS=Rattus norvegicus OX=10116 GN=Adprh PE=1 SV=2	1.08051	0.0675111	0.428137
Q9JIT3	Transducin-like enhancer protein 3 OS=Rattus norvegicus OX=10116 GN=Tle3 PE=1 SV=1	0.891025	0.069425	0.437729
Q5I0H4	Calcium load-activated calcium channel OS=Rattus norvegicus OX=10116 GN=Tmco1 PE=2 SV=1	0.927066	0.06974	0.437729
P62193	26S proteasome regulatory subunit 4 OS=Rattus norvegicus OX=10116 GN=Psmc1 PE=1 SV=1	0.966543	0.0697693	0.437729
P40241	CD9 antigen OS=Rattus norvegicus OX=10116 GN=Cd9 PE=1 SV=2	1.19104	0.0699366	0.437729
B0BNE4	Embryonic polyadenylate-binding protein 2 OS=Rattus norvegicus OX=10116 GN=Pabpn1l PE=2 SV=1	0.885957	0.0699902	0.437729
Q63691	Monocyte differentiation antigen CD14 OS=Rattus norvegicus OX=10116 GN=Cd14 PE=2 SV=2	0.690186	0.0703663	0.438771
Q64536	[Pyruvate dehydrogenase (acetyl-transferring)] kinase isozyme 2, mitochondrial OS=Rattus norvegicus OX=10116 GN=Pdk2 PE=1 SV=1	0.780582	0.070732	0.438771
Q06486	Casein kinase I isoform delta OS=Rattus norvegicus OX=10116 GN=Csnk1d PE=1 SV=2	0.934785	0.0707512	0.438771
Q5EGY4	Synaptobrevin homolog YKT6 OS=Rattus norvegicus OX=10116 GN=Ykt6 PE=1 SV=1	0.955961	0.0709998	0.438771
Q6TRW4	Sister chromatid cohesion protein PDS5 homolog B OS=Rattus norvegicus OX=10116 GN=Pds5b PE=1 SV=2	0.930299	0.0711259	0.438771
Q64595	cGMP-dependent protein kinase 2 OS=Rattus norvegicus OX=10116 GN=Prkg2 PE=1 SV=1	1.15989	0.0714605	0.439638
O08653	Telomerase protein component 1 OS=Rattus norvegicus OX=10116 GN=Tep1 PE=1 SV=1	0.84179	0.0718892	0.441076
P11762	Galectin-1 OS=Rattus norvegicus OX=10116 GN=Lgals1 PE=1 SV=2	0.952268	0.0729062	0.445162
P09606	Glutamine synthetase OS=Rattus norvegicus OX=10116 GN=Glul PE=1 SV=3	0.778617	0.0729483	0.445162
Q6XQN1	Nicotinate phosphoribosyltransferase OS=Rattus norvegicus OX=10116 GN=Naprt PE=2 SV=1	0.921383	0.0731549	0.445222
Q5EAJ6	Inhibitor of nuclear factor kappa-B kinase-interacting protein OS=Rattus norvegicus OX=10116 GN=Ikbip PE=2 SV=1	0.811545	0.0734892	0.446058
P20909	Collagen alpha-1(XI) chain OS=Rattus norvegicus OX=10116 GN=Col11a1 PE=1 SV=2	0.848032	0.0739174	0.447457
P62718	60S ribosomal protein L18a OS=Rattus norvegicus OX=10116 GN=Rpl18a PE=2 SV=1	0.907427	0.0750383	0.452608
P84903	Stromal interaction molecule 1 OS=Rattus norvegicus OX=10116 GN=Stim1 PE=1 SV=1	0.881175	0.0758561	0.452608
P85845	Fascin OS=Rattus norvegicus OX=10116 GN=Fscn1 PE=1 SV=2	0.933948	0.0758894	0.452608
Q63028	Alpha-adducin OS=Rattus norvegicus OX=10116 GN=Add1 PE=1 SV=2	0.94319	0.0760706	0.452608
P38062	Methionine aminopeptidase 2 OS=Rattus norvegicus OX=10116 GN=Metap2 PE=1 SV=2	1.09951	0.0760985	0.452608
P62853	40S ribosomal protein S25 OS=Rattus norvegicus OX=10116 GN=Rps25 PE=2 SV=1	1.1191	0.0763855	0.452608
P23785	Progranulin OS=Rattus norvegicus OX=10116 GN=Grn PE=1 SV=3	0.86122	0.0764941	0.452608
O88644	Grifin OS=Rattus norvegicus OX=10116 GN=Grifin PE=1 SV=1	0.628251	0.0766041	0.452608
P62864	40S ribosomal protein S30 OS=Rattus norvegicus OX=10116 GN=Fau PE=1 SV=1	1.28277	0.0766287	0.452608
P43278	Histone H1.0 OS=Rattus norvegicus OX=10116 GN=H1f0 PE=2 SV=2	1.17775	0.0768345	0.452608
Q99P99	Histone deacetylase 4 OS=Rattus norvegicus OX=10116 GN=Hdac4 PE=1 SV=2	0.862239	0.0771287	0.452608
P27435	Tryptase OS=Rattus norvegicus OX=10116 GN=Tpsab1 PE=1 SV=2	0.731519	0.0772726	0.452608
Q9R1T1	Barrier-to-autointegration factor OS=Rattus norvegicus OX=10116 GN=Banf1 PE=1 SV=1	1.06148	0.0773672	0.452608
P11980-2	Isoform M2 of Pyruvate kinase PKM OS=Rattus norvegicus OX=10116 GN=Pkm	1.15681	0.0780507	0.45543
P23764	Glutathione peroxidase 3 OS=Rattus norvegicus OX=10116 GN=Gpx3 PE=2 SV=2	1.06232	0.0782881	0.455641
D3Z9R8	ATP synthase subunit ATP5MPL, mitochondrial OS=Rattus norvegicus OX=10116 GN=Atp5mpl PE=1 SV=1	1.20855	0.0798329	0.461548
P06686	Sodium/potassium-transporting ATPase subunit alpha-2 OS=Rattus norvegicus OX=10116 GN=Atp1a2 PE=1 SV=1	0.920917	0.0801896	0.461548
P35815	Protein phosphatase 1B OS=Rattus norvegicus OX=10116 GN=Ppm1b PE=2 SV=1	0.89575	0.0802246	0.461548
Q63396	Activated RNA polymerase II transcriptional coactivator p15 OS=Rattus norvegicus OX=10116 GN=Sub1 PE=1 SV=3	0.86965	0.0804957	0.461548
P49911	Acidic leucine-rich nuclear phosphoprotein 32 family member A OS=Rattus norvegicus OX=10116 GN=Anp32a PE=2 SV=1	0.960625	0.0805598	0.461548
Q9R0T3	DnaJ homolog subfamily C member 3 OS=Rattus norvegicus OX=10116 GN=Dnajc3 PE=1 SV=3	0.906428	0.0805842	0.461548
P33436	72 kDa type IV collagenase OS=Rattus norvegicus OX=10116 GN=Mmp2 PE=1 SV=2	1.09634	0.0808209	0.461548
Q9QZA2	Programmed cell death 6-interacting protein OS=Rattus norvegicus OX=10116 GN=Pdcd6ip PE=1 SV=2	0.968685	0.0812495	0.461548
Q03386	Ral guanine nucleotide dissociation stimulator OS=Rattus norvegicus OX=10116 GN=Ralgds PE=1 SV=1	0.866404	0.0812729	0.461548
Q6PEB9	Coiled-coil domain-containing protein 127 OS=Rattus norvegicus OX=10116 GN=Ccdc127 PE=2 SV=2	0.845613	0.0813418	0.461548
P80385	5'-AMP-activated protein kinase subunit gamma-1 OS=Rattus norvegicus OX=10116 GN=Prkag1 PE=1 SV=3	1.11442	0.081594	0.461603
Q9Z270	Vesicle-associated membrane protein-associated protein A OS=Rattus norvegicus OX=10116 GN=Vapa PE=1 SV=3	0.952586	0.0817591	0.461603
P23965	Enoyl-CoA delta isomerase 1, mitochondrial OS=Rattus norvegicus OX=10116 GN=Eci1 PE=1 SV=1	0.946264	0.0821021	0.462386
P54645	5'-AMP-activated protein kinase catalytic subunit alpha-1 OS=Rattus norvegicus OX=10116 GN=Prkaa1 PE=1 SV=2	0.875388	0.0825755	0.463279
Q9Z339	Glutathione S-transferase omega-1 OS=Rattus norvegicus OX=10116 GN=Gsto1 PE=1 SV=2	0.910203	0.0826699	0.463279
Q0H8B9	C-type lectin domain family 2 member D11 OS=Rattus norvegicus OX=10116 GN=Clec2d11 PE=1 SV=1	0.878783	0.0830401	0.463877
Q5FVJ0	Protein RUFY3 OS=Rattus norvegicus OX=10116 GN=Rufy3 PE=1 SV=1	0.824868	0.0835442	0.463877
Q9QXQ0	Alpha-actinin-4 OS=Rattus norvegicus OX=10116 GN=Actn4 PE=1 SV=2	1.05725	0.0836288	0.463877
P97541	Heat shock protein beta-6 OS=Rattus norvegicus OX=10116 GN=Hspb6 PE=1 SV=1	0.931532	0.0837709	0.463877
P29418	ATP synthase subunit epsilon, mitochondrial OS=Rattus norvegicus OX=10116 GN=Atp5f1e PE=1 SV=2	1.10346	0.0839189	0.463877
O70595	ATP-binding cassette sub-family B member 6, mitochondrial OS=Rattus norvegicus OX=10116 GN=Abcb6 PE=2 SV=1	1.12403	0.0842454	0.463877
P29411	GTP:AMP phosphotransferase AK3, mitochondrial OS=Rattus norvegicus OX=10116 GN=Ak3 PE=2 SV=2	0.954357	0.0845639	0.463877
B2RYW9	Fumarylacetoacetate hydrolase domain-containing protein 2 OS=Rattus norvegicus OX=10116 GN=Fahd2 PE=1 SV=1	1.05407	0.0845708	0.463877
Q5M819	Phosphoserine phosphatase OS=Rattus norvegicus OX=10116 GN=Psph PE=2 SV=1	0.861787	0.0846207	0.463877
O35413	Sorbin and SH3 domain-containing protein 2 OS=Rattus norvegicus OX=10116 GN=Sorbs2 PE=1 SV=2	1.14647	0.0851622	0.465718
Q6AXX6	Peroxiredoxin-like 2A OS=Rattus norvegicus OX=10116 GN=Prxl2a PE=1 SV=1	0.884799	0.0859782	0.467365
P54001	Prolyl 4-hydroxylase subunit alpha-1 OS=Rattus norvegicus OX=10116 GN=P4ha1 PE=2 SV=2	0.95265	0.0860304	0.467365
Q5HZX7	Lipid droplet-associated hydrolase OS=Rattus norvegicus OX=10116 GN=Ldah PE=2 SV=1	0.80764	0.0860827	0.467365
G3V9R8	Heterogeneous nuclear ribonucleoprotein C OS=Rattus norvegicus OX=10116 GN=Hnrnpc PE=1 SV=2	0.926329	0.0864732	0.468362
Q63190	Emerin OS=Rattus norvegicus OX=10116 GN=Emd PE=1 SV=1	0.936986	0.0868894	0.468893
P60841	Alpha-endosulfine OS=Rattus norvegicus OX=10116 GN=Ensa PE=1 SV=1	0.863569	0.0869855	0.468893
P15304	Hormone-sensitive lipase OS=Rattus norvegicus OX=10116 GN=Lipe PE=1 SV=3	0.805871	0.0880553	0.473353
P38983	40S ribosomal protein SA OS=Rattus norvegicus OX=10116 GN=Rpsa PE=1 SV=3	0.955877	0.0886493	0.473353
Q9ES21	Phosphatidylinositide phosphatase SAC1 OS=Rattus norvegicus OX=10116 GN=Sacm1l PE=1 SV=1	0.92812	0.0887188	0.473353
P56571	ES1 protein homolog, mitochondrial OS=Rattus norvegicus OX=10116 PE=1 SV=2	0.954059	0.088826	0.473353
O88664	Serine/threonine-protein kinase TAO1 OS=Rattus norvegicus OX=10116 GN=Taok1 PE=1 SV=1	0.837906	0.0888582	0.473353
Q62696	Disks large homolog 1 OS=Rattus norvegicus OX=10116 GN=Dlg1 PE=1 SV=1	0.911275	0.0897603	0.477036
B0BN94	Protein FAM136A OS=Rattus norvegicus OX=10116 GN=Fam136a PE=1 SV=1	0.840485	0.0900239	0.477316
P00159	Cytochrome b OS=Rattus norvegicus OX=10116 GN=Mt-Cyb PE=3 SV=3	0.890857	0.0908542	0.478766
Q07258	Transforming growth factor beta-3 proprotein OS=Rattus norvegicus OX=10116 GN=Tgfb3 PE=2 SV=2	1.09543	0.0909011	0.478766
P22509	rRNA 2'-O-methyltransferase fibrillarin OS=Rattus norvegicus OX=10116 GN=Fbl PE=1 SV=2	0.91362	0.0909318	0.478766
P56558	UDP-N-acetylglucosamine--peptide N-acetylglucosaminyltransferase 110 kDa subunit OS=Rattus norvegicus OX=10116 GN=Ogt PE=1 SV=1	0.883178	0.0911879	0.479001
D3ZBP4	[F-actin]-monooxygenase MICAL1 OS=Rattus norvegicus OX=10116 GN=Mical1 PE=1 SV=1	0.929926	0.0925849	0.482724
Q63530	Phosphotriesterase-related protein OS=Rattus norvegicus OX=10116 GN=Pter PE=2 SV=2	0.911946	0.0927526	0.482724
P29994	Inositol 1,4,5-trisphosphate receptor type 1 OS=Rattus norvegicus OX=10116 GN=Itpr1 PE=1 SV=2	1.03475	0.0932355	0.482724
P68101	Eukaryotic translation initiation factor 2 subunit 1 OS=Rattus norvegicus OX=10116 GN=Eif2s1 PE=1 SV=2	0.899584	0.0932628	0.482724
P36201	Cysteine-rich protein 2 OS=Rattus norvegicus OX=10116 GN=Crip2 PE=2 SV=1	1.08376	0.0932793	0.482724
Q5BK07	Coiled-coil domain-containing protein 43 OS=Rattus norvegicus OX=10116 GN=Ccdc43 PE=1 SV=2	1.19161	0.093331	0.482724
Q5I0C3	Methylcrotonoyl-CoA carboxylase subunit alpha, mitochondrial OS=Rattus norvegicus OX=10116 GN=Mccc1 PE=1 SV=1	0.949245	0.0933893	0.482724
Q1JU68	Eukaryotic translation initiation factor 3 subunit A OS=Rattus norvegicus OX=10116 GN=Eif3a PE=2 SV=2	0.9526	0.0941141	0.48447
P04041	Glutathione peroxidase 1 OS=Rattus norvegicus OX=10116 GN=Gpx1 PE=1 SV=4	1.07296	0.0944787	0.48447
P22985	Xanthine dehydrogenase/oxidase OS=Rattus norvegicus OX=10116 GN=Xdh PE=1 SV=3	0.917763	0.0948665	0.48447
Q923S8	Pantothenate kinase 4 OS=Rattus norvegicus OX=10116 GN=Pank4 PE=1 SV=1	1.06311	0.0950808	0.48447
P53042	Serine/threonine-protein phosphatase 5 OS=Rattus norvegicus OX=10116 GN=Ppp5c PE=1 SV=1	0.870632	0.0952574	0.48447
F1MA98	Nucleoprotein TPR OS=Rattus norvegicus OX=10116 GN=Tpr PE=1 SV=1	0.937574	0.0952694	0.48447
P02688	Myelin basic protein OS=Rattus norvegicus OX=10116 GN=Mbp PE=1 SV=3	0.623733	0.0953735	0.48447
P39052	Dynamin-2 OS=Rattus norvegicus OX=10116 GN=Dnm2 PE=1 SV=1	0.954197	0.0957089	0.48447
Q641Y5	Ubiquitin-like modifier-activating enzyme ATG7 OS=Rattus norvegicus OX=10116 GN=Atg7 PE=2 SV=1	1.158	0.095764	0.48447
P25409	Alanine aminotransferase 1 OS=Rattus norvegicus OX=10116 GN=Gpt PE=1 SV=2	0.74968	0.0958669	0.48447
P62832	60S ribosomal protein L23 OS=Rattus norvegicus OX=10116 GN=Rpl23 PE=2 SV=1	1.03565	0.0975423	0.491839
Q5EBA1	ATP-dependent RNA helicase SUPV3L1, mitochondrial OS=Rattus norvegicus OX=10116 GN=Supv3l1 PE=2 SV=1	0.864156	0.0978074	0.49208
Q63769	Sushi repeat-containing protein SRPX OS=Rattus norvegicus OX=10116 GN=Srpx PE=2 SV=1	1.10861	0.0985778	0.493993
Q6AYK6	Calcyclin-binding protein OS=Rattus norvegicus OX=10116 GN=Cacybp PE=1 SV=1	1.06077	0.0991414	0.493993
Q4V8C8	Parafibromin OS=Rattus norvegicus OX=10116 GN=Cdc73 PE=2 SV=1	0.888576	0.0992521	0.493993
F1LU71	Methylglutaconyl-CoA hydratase, mitochondrial OS=Rattus norvegicus OX=10116 GN=Auh PE=1 SV=2	1.05152	0.0994755	0.493993
Q4G009	Malignant T-cell-amplified sequence 1 OS=Rattus norvegicus OX=10116 GN=Mcts1 PE=2 SV=1	1.09853	0.099559	0.493993
P85971	6-phosphogluconolactonase OS=Rattus norvegicus OX=10116 GN=Pgls PE=1 SV=1	0.919161	0.0996437	0.493993
P62260	14-3-3 protein epsilon OS=Rattus norvegicus OX=10116 GN=Ywhae PE=1 SV=1	1.045	0.100106	0.493993
Q64122	Myosin regulatory light polypeptide 9 OS=Rattus norvegicus OX=10116 GN=Myl9 PE=1 SV=2	1.06321	0.100255	0.493993
P00786	Pro-cathepsin H OS=Rattus norvegicus OX=10116 GN=Ctsh PE=1 SV=1	0.752777	0.100787	0.493993
P04692-2	Isoform 2 of Tropomyosin alpha-1 chain OS=Rattus norvegicus OX=10116 GN=Tpm1	0.91805	0.100816	0.493993
Q5FVQ8	NLR family member X1 OS=Rattus norvegicus OX=10116 GN=Nlrx1 PE=2 SV=1	0.937477	0.10083	0.493993
P61459	Pterin-4-alpha-carbinolamine dehydratase OS=Rattus norvegicus OX=10116 GN=Pcbd1 PE=1 SV=2	0.712331	0.100954	0.493993
P42893	Endothelin-converting enzyme 1 OS=Rattus norvegicus OX=10116 GN=Ece1 PE=1 SV=2	1.08263	0.101024	0.493993
P07936	Neuromodulin OS=Rattus norvegicus OX=10116 GN=Gap43 PE=1 SV=1	0.79671	0.101336	0.494016
O35824	DnaJ homolog subfamily A member 2 OS=Rattus norvegicus OX=10116 GN=Dnaja2 PE=1 SV=1	0.941722	0.101465	0.494016
P49186	Mitogen-activated protein kinase 9 OS=Rattus norvegicus OX=10116 GN=Mapk9 PE=1 SV=1	0.828091	0.102028	0.495394
Q5PQS4	PTB domain-containing engulfment adapter protein 1 OS=Rattus norvegicus OX=10116 GN=Gulp1 PE=1 SV=1	1.06663	0.102186	0.495394
Q641Y8	ATP-dependent RNA helicase DDX1 OS=Rattus norvegicus OX=10116 GN=Ddx1 PE=1 SV=1	0.97018	0.102451	0.495617
D4AD37	Inositol monophosphatase 3 OS=Rattus norvegicus OX=10116 GN=Impad1 PE=3 SV=1	0.926445	0.102999	0.497204
Q66HD3	Nuclear autoantigenic sperm protein OS=Rattus norvegicus OX=10116 GN=Nasp PE=1 SV=1	0.897501	0.103777	0.499236
Q4QRB4	Tubulin beta-3 chain OS=Rattus norvegicus OX=10116 GN=Tubb3 PE=1 SV=1	0.905849	0.104363	0.499236
Q3B7D5	Ras association domain-containing protein 2 OS=Rattus norvegicus OX=10116 GN=Rassf2 PE=2 SV=1	0.791797	0.104669	0.499236
Q91XJ1	Beclin-1 OS=Rattus norvegicus OX=10116 GN=Becn1 PE=1 SV=1	0.894852	0.104735	0.499236
P84100	60S ribosomal protein L19 OS=Rattus norvegicus OX=10116 GN=Rpl19 PE=1 SV=1	1.16331	0.10494	0.499236
P51886	Lumican OS=Rattus norvegicus OX=10116 GN=Lum PE=1 SV=1	1.06458	0.104962	0.499236
P23358	60S ribosomal protein L12 OS=Rattus norvegicus OX=10116 GN=Rpl12 PE=2 SV=1	0.942076	0.104963	0.499236
Q6Q0N1	Cytosolic non-specific dipeptidase OS=Rattus norvegicus OX=10116 GN=Cndp2 PE=1 SV=1	0.933026	0.105819	0.502084
Q5BK81	Prostaglandin reductase 2 OS=Rattus norvegicus OX=10116 GN=Ptgr2 PE=2 SV=2	0.922785	0.106005	0.502084
Q5PQQ7	LIX1-like protein OS=Rattus norvegicus OX=10116 GN=Lix1l PE=2 SV=1	0.820248	0.107147	0.506432
B2RYF7	WASH complex subunit 1 OS=Rattus norvegicus OX=10116 GN=Washc1 PE=2 SV=1	0.903833	0.107657	0.507783
P06907	Myelin protein P0 OS=Rattus norvegicus OX=10116 GN=Mpz PE=1 SV=1	0.490123	0.108231	0.50943
Q8K586	GTP-binding nuclear protein Ran, testis-specific isoform OS=Rattus norvegicus OX=10116 GN=Rasl2-9 PE=2 SV=1	1.04781	0.109449	0.514006
Q811M5	Complement component C6 OS=Rattus norvegicus OX=10116 GN=C6 PE=2 SV=1	1.13256	0.109658	0.514006
P31722	Complement C1q subcomponent subunit C OS=Rattus norvegicus OX=10116 GN=C1qc PE=1 SV=2	0.937621	0.110271	0.514909
Q811U3	ELKS/Rab6-interacting/CAST family member 1 OS=Rattus norvegicus OX=10116 GN=Erc1 PE=1 SV=1	0.951982	0.110503	0.514909
Q8VHV7	Heterogeneous nuclear ribonucleoprotein H OS=Rattus norvegicus OX=10116 GN=Hnrnph1 PE=1 SV=2	0.94118	0.110533	0.514909
Q9WUW3	Complement factor I OS=Rattus norvegicus OX=10116 GN=Cfi PE=2 SV=1	0.914367	0.112285	0.521997
P19132	Ferritin heavy chain OS=Rattus norvegicus OX=10116 GN=Fth1 PE=1 SV=3	0.85604	0.113055	0.523583
P38650	Cytoplasmic dynein 1 heavy chain 1 OS=Rattus norvegicus OX=10116 GN=Dync1h1 PE=1 SV=1	0.968438	0.113088	0.523583
P34900	Syndecan-2 OS=Rattus norvegicus OX=10116 GN=Sdc2 PE=1 SV=2	0.874476	0.114781	0.529772
Q66H86	Olfactomedin-like protein 1 OS=Rattus norvegicus OX=10116 GN=Olfml1 PE=2 SV=1	0.923967	0.114893	0.529772
Q8R478	WW domain-binding protein 2 OS=Rattus norvegicus OX=10116 GN=Wbp2 PE=1 SV=1	1.05873	0.11638	0.534559
P62083	40S ribosomal protein S7 OS=Rattus norvegicus OX=10116 GN=Rps7 PE=1 SV=1	1.03812	0.116404	0.534559
Q641X8	Eukaryotic translation initiation factor 3 subunit E OS=Rattus norvegicus OX=10116 GN=Eif3e PE=2 SV=1	0.931617	0.116725	0.534952
Q99N37	Rho GTPase-activating protein 17 OS=Rattus norvegicus OX=10116 GN=Arhgap17 PE=1 SV=1	0.943289	0.118491	0.540802
Q6AYU3	DnaJ homolog subfamily B member 6 OS=Rattus norvegicus OX=10116 GN=Dnajb6 PE=1 SV=1	0.928552	0.118509	0.540802
Q8K1P7	Transcription activator BRG1 OS=Rattus norvegicus OX=10116 GN=Smarca4 PE=1 SV=1	0.924171	0.118843	0.540802
Q5U318	Astrocytic phosphoprotein PEA-15 OS=Rattus norvegicus OX=10116 GN=Pea15 PE=1 SV=1	0.932424	0.118957	0.540802
Q5M7T9	Threonine synthase-like 2 OS=Rattus norvegicus OX=10116 GN=Thnsl2 PE=2 SV=1	0.89527	0.119726	0.54142
Q63347	26S proteasome regulatory subunit 7 OS=Rattus norvegicus OX=10116 GN=Psmc2 PE=1 SV=3	0.940773	0.119769	0.54142
P30713	Glutathione S-transferase theta-2 OS=Rattus norvegicus OX=10116 GN=Gstt2 PE=1 SV=3	0.905678	0.119811	0.54142
Q9Z2G8	Nucleosome assembly protein 1-like 1 OS=Rattus norvegicus OX=10116 GN=Nap1l1 PE=1 SV=1	1.06456	0.120452	0.543235
P20411	High affinity immunoglobulin epsilon receptor subunit gamma OS=Rattus norvegicus OX=10116 GN=Fcer1g PE=1 SV=1	0.878869	0.120808	0.543758
Q6P7P5	Basic leucine zipper and W2 domain-containing protein 1 OS=Rattus norvegicus OX=10116 GN=Bzw1 PE=1 SV=1	1.04283	0.121588	0.544663
Q498U4	SAP domain-containing ribonucleoprotein OS=Rattus norvegicus OX=10116 GN=Sarnp PE=1 SV=3	1.06103	0.121667	0.544663
P17077	60S ribosomal protein L9 OS=Rattus norvegicus OX=10116 GN=Rpl9 PE=1 SV=1	1.03151	0.121731	0.544663
Q9R1E9	CCN family member 2 OS=Rattus norvegicus OX=10116 GN=Ccn2 PE=2 SV=1	0.948526	0.122427	0.546461
Q62824	Exocyst complex component 4 OS=Rattus norvegicus OX=10116 GN=Exoc4 PE=1 SV=1	0.930051	0.122959	0.546461
Q2TL32	E3 ubiquitin-protein ligase UBR4 OS=Rattus norvegicus OX=10116 GN=Ubr4 PE=1 SV=2	0.910346	0.123007	0.546461
P20761	Ig gamma-2B chain C region OS=Rattus norvegicus OX=10116 GN=Igh-1a PE=1 SV=1	0.846347	0.123122	0.546461
P08011	Microsomal glutathione S-transferase 1 OS=Rattus norvegicus OX=10116 GN=Mgst1 PE=1 SV=3	0.821074	0.12334	0.546461
P47875	Cysteine and glycine-rich protein 1 OS=Rattus norvegicus OX=10116 GN=Csrp1 PE=1 SV=2	1.10864	0.123603	0.546556
Q66H61	Glutamine--tRNA ligase OS=Rattus norvegicus OX=10116 GN=Qars PE=1 SV=1	0.941473	0.123904	0.546822
Q7TP52	Carboxymethylenebutenolidase homolog OS=Rattus norvegicus OX=10116 GN=Cmbl PE=2 SV=1	0.770498	0.124229	0.547189
Q9WUQ1	A disintegrin and metalloproteinase with thrombospondin motifs 1 OS=Rattus norvegicus OX=10116 GN=Adamts1 PE=2 SV=1	0.856211	0.12455	0.547535
P97531	Cdc42-interacting protein 4 OS=Rattus norvegicus OX=10116 GN=Trip10 PE=1 SV=3	0.940353	0.124979	0.548357
P84850	D-2-hydroxyglutarate dehydrogenase, mitochondrial OS=Rattus norvegicus OX=10116 GN=D2hgdh PE=3 SV=1	0.781121	0.125592	0.549037
O88658-2	Isoform 2 of Kinesin-like protein KIF1B OS=Rattus norvegicus OX=10116 GN=Kif1b	0.868977	0.125619	0.549037
Q9JID1	Programmed cell death protein 4 OS=Rattus norvegicus OX=10116 GN=Pdcd4 PE=1 SV=2	0.915918	0.125913	0.549264
P47819	Glial fibrillary acidic protein OS=Rattus norvegicus OX=10116 GN=Gfap PE=1 SV=2	0.682259	0.126859	0.551045
Q9WU82	Catenin beta-1 OS=Rattus norvegicus OX=10116 GN=Ctnnb1 PE=1 SV=1	0.954629	0.126958	0.551045
Q8K4F7	m7GpppX diphosphatase OS=Rattus norvegicus OX=10116 GN=Dcps PE=2 SV=1	0.876962	0.127052	0.551045
Q4FZU4	ADAMTS-like protein 4 OS=Rattus norvegicus OX=10116 GN=Adamtsl4 PE=2 SV=1	0.918374	0.127642	0.552544
P85973	Purine nucleoside phosphorylase OS=Rattus norvegicus OX=10116 GN=Pnp PE=1 SV=1	1.05383	0.130077	0.56079
Q62812	Myosin-9 OS=Rattus norvegicus OX=10116 GN=Myh9 PE=1 SV=3	0.934658	0.130255	0.56079
Q9QWN8	Spectrin beta chain, non-erythrocytic 2 OS=Rattus norvegicus OX=10116 GN=Sptbn2 PE=1 SV=2	0.926998	0.13029	0.56079
Q5XFX0	Transgelin-2 OS=Rattus norvegicus OX=10116 GN=Tagln2 PE=1 SV=1	1.05094	0.130889	0.561355
Q641X3	Beta-hexosaminidase subunit alpha OS=Rattus norvegicus OX=10116 GN=Hexa PE=2 SV=1	0.76806	0.130985	0.561355
P17220	Proteasome subunit alpha type-2 OS=Rattus norvegicus OX=10116 GN=Psma2 PE=1 SV=3	1.0475	0.131621	0.561355
O35165	Golgi SNAP receptor complex member 2 OS=Rattus norvegicus OX=10116 GN=Gosr2 PE=1 SV=2	0.922842	0.131694	0.561355
Q7TP48	Adipocyte plasma membrane-associated protein OS=Rattus norvegicus OX=10116 GN=Apmap PE=2 SV=2	0.90198	0.131786	0.561355
P23711	Heme oxygenase 2 OS=Rattus norvegicus OX=10116 GN=Hmox2 PE=1 SV=1	0.901215	0.131972	0.561355
P29826	Rano class II histocompatibility antigen, B-1 beta chain OS=Rattus norvegicus OX=10116 GN=RT1-Bb PE=2 SV=1	0.888983	0.132201	0.561355
Q4V8K1	Metalloreductase STEAP4 OS=Rattus norvegicus OX=10116 GN=Steap4 PE=1 SV=1	0.901089	0.132404	0.561355
P24473	Glutathione S-transferase kappa 1 OS=Rattus norvegicus OX=10116 GN=Gstk1 PE=1 SV=3	0.872259	0.133207	0.563704
P16446	Phosphatidylinositol transfer protein alpha isoform OS=Rattus norvegicus OX=10116 GN=Pitpna PE=1 SV=2	1.06668	0.133484	0.563818
Q6GQP4	Ras-related protein Rab-31 OS=Rattus norvegicus OX=10116 GN=Rab31 PE=1 SV=2	1.07874	0.134806	0.568344
Q10743	Disintegrin and metalloproteinase domain-containing protein 10 OS=Rattus norvegicus OX=10116 GN=Adam10 PE=1 SV=2	0.86555	0.135654	0.570857
P61972	Nuclear transport factor 2 OS=Rattus norvegicus OX=10116 GN=Nutf2 PE=1 SV=1	1.05788	0.13636	0.572763
Q3SWT0	Platelet endothelial cell adhesion molecule OS=Rattus norvegicus OX=10116 GN=Pecam1 PE=1 SV=1	1.11422	0.13676	0.573378
P24483	Adrenodoxin, mitochondrial OS=Rattus norvegicus OX=10116 GN=Fdx1 PE=2 SV=1	0.903432	0.137405	0.575017
P47824	P2X purinoceptor 1 OS=Rattus norvegicus OX=10116 GN=P2rx1 PE=2 SV=1	1.4177	0.138338	0.576051
P02401	60S acidic ribosomal protein P2 OS=Rattus norvegicus OX=10116 GN=Rplp2 PE=1 SV=2	0.969863	0.138411	0.576051
P70584	Short/branched chain specific acyl-CoA dehydrogenase, mitochondrial OS=Rattus norvegicus OX=10116 GN=Acadsb PE=1 SV=1	0.871516	0.138415	0.576051
Q63569	26S proteasome regulatory subunit 6A OS=Rattus norvegicus OX=10116 GN=Psmc3 PE=1 SV=1	0.974231	0.138763	0.576437
Q9QZR6	Septin-9 OS=Rattus norvegicus OX=10116 GN=Septin9 PE=1 SV=1	0.946858	0.139372	0.57647
Q99MC0	Protein phosphatase 1 regulatory subunit 14A OS=Rattus norvegicus OX=10116 GN=Ppp1r14a PE=1 SV=1	0.936963	0.139437	0.57647
P70567	Tropomodulin-1 OS=Rattus norvegicus OX=10116 GN=Tmod1 PE=2 SV=1	1.13393	0.13988	0.57647
B0K019	BAG family molecular chaperone regulator 1 OS=Rattus norvegicus OX=10116 GN=Bag1 PE=2 SV=1	0.93627	0.139915	0.57647
Q02356	AMP deaminase 2 OS=Rattus norvegicus OX=10116 GN=Ampd2 PE=1 SV=2	0.93408	0.140044	0.57647
Q6MG08	ATP-binding cassette sub-family F member 1 OS=Rattus norvegicus OX=10116 GN=Abcf1 PE=1 SV=1	0.904145	0.140379	0.576804
A7VJC2	Heterogeneous nuclear ribonucleoproteins A2/B1 OS=Rattus norvegicus OX=10116 GN=Hnrnpa2b1 PE=1 SV=1	0.961618	0.140653	0.576882
Q6LED0	Histone H3.1 OS=Rattus norvegicus OX=10116 PE=1 SV=3	0.845378	0.141416	0.578436
P86182	Coiled-coil domain-containing protein 22 OS=Rattus norvegicus OX=10116 GN=Ccdc22 PE=1 SV=2	1.06894	0.14198	0.578436
Q6MG49	Large proline-rich protein BAG6 OS=Rattus norvegicus OX=10116 GN=Bag6 PE=1 SV=2	0.920118	0.141984	0.578436
B5DF91	ELAV-like protein 1 OS=Rattus norvegicus OX=10116 GN=Elavl1 PE=1 SV=1	0.960012	0.142054	0.578436
Q4V8A8	Zinc finger protein 90 OS=Rattus norvegicus OX=10116 GN=Zfp90 PE=2 SV=1	0.838539	0.142309	0.578436
Q3B8Q0	Microtubule-associated protein RP/EB family member 2 OS=Rattus norvegicus OX=10116 GN=Mapre2 PE=1 SV=1	0.929184	0.142817	0.579002
P60901	Proteasome subunit alpha type-6 OS=Rattus norvegicus OX=10116 GN=Psma6 PE=1 SV=1	1.03775	0.142972	0.579002
P17764	Acetyl-CoA acetyltransferase, mitochondrial OS=Rattus norvegicus OX=10116 GN=Acat1 PE=1 SV=1	0.957634	0.143751	0.579002
P70483	Striatin OS=Rattus norvegicus OX=10116 GN=Strn PE=1 SV=1	0.888895	0.143948	0.579002
P62425	60S ribosomal protein L7a OS=Rattus norvegicus OX=10116 GN=Rpl7a PE=1 SV=2	1.06931	0.143951	0.579002
Q32Q06	AP-1 complex subunit mu-1 OS=Rattus norvegicus OX=10116 GN=Ap1m1 PE=1 SV=3	0.875769	0.144231	0.579002
P30427	Plectin OS=Rattus norvegicus OX=10116 GN=Plec PE=1 SV=2	0.966756	0.144239	0.579002
P37199	Nuclear pore complex protein Nup155 OS=Rattus norvegicus OX=10116 GN=Nup155 PE=1 SV=1	0.867565	0.144549	0.579221
P41777	Nucleolar and coiled-body phosphoprotein 1 OS=Rattus norvegicus OX=10116 GN=Nolc1 PE=1 SV=2	0.933748	0.145349	0.58028
O35274	Neurabin-2 OS=Rattus norvegicus OX=10116 GN=Ppp1r9b PE=1 SV=1	0.839405	0.145907	0.58028
P34058	Heat shock protein HSP 90-beta OS=Rattus norvegicus OX=10116 GN=Hsp90ab1 PE=1 SV=4	0.968094	0.146251	0.58028
Q9Z1A5	NEDD8-activating enzyme E1 regulatory subunit OS=Rattus norvegicus OX=10116 GN=Nae1 PE=1 SV=1	0.919562	0.146309	0.58028
P50137	Transketolase OS=Rattus norvegicus OX=10116 GN=Tkt PE=1 SV=1	0.962417	0.146443	0.58028
Q99PD6	Transforming growth factor beta-1-induced transcript 1 protein OS=Rattus norvegicus OX=10116 GN=Tgfb1i1 PE=1 SV=2	1.08127	0.146653	0.58028
Q5FVC7	Arf-GAP with coiled-coil, ANK repeat and PH domain-containing protein 2 OS=Rattus norvegicus OX=10116 GN=Acap2 PE=1 SV=1	0.955841	0.146783	0.58028
Q63772	Growth arrest-specific protein 6 OS=Rattus norvegicus OX=10116 GN=Gas6 PE=1 SV=1	0.891719	0.146864	0.58028
Q63514	C4b-binding protein alpha chain OS=Rattus norvegicus OX=10116 GN=C4bpa PE=2 SV=1	0.845109	0.14786	0.583199
Q9ERE6	Myosin phosphatase Rho-interacting protein OS=Rattus norvegicus OX=10116 GN=Mprip PE=1 SV=1	0.955791	0.148315	0.58322
P36972	Adenine phosphoribosyltransferase OS=Rattus norvegicus OX=10116 GN=Aprt PE=1 SV=1	1.04405	0.148442	0.58322
Q9Z327	Synaptopodin OS=Rattus norvegicus OX=10116 GN=Synpo PE=1 SV=2	0.940054	0.148765	0.58322
P97608	5-oxoprolinase OS=Rattus norvegicus OX=10116 GN=Oplah PE=1 SV=2	0.90835	0.149072	0.58322
Q63862	Myosin-11 (Fragments) OS=Rattus norvegicus OX=10116 GN=Myh11 PE=1 SV=3	0.898818	0.149404	0.58322
O55156	CAP-Gly domain-containing linker protein 2 OS=Rattus norvegicus OX=10116 GN=Clip2 PE=1 SV=1	0.936093	0.149412	0.58322
Q68FT1	Ubiquinone biosynthesis protein COQ9, mitochondrial OS=Rattus norvegicus OX=10116 GN=Coq9 PE=1 SV=2	0.846295	0.149901	0.583562
Q9JID2	Guanine nucleotide-binding protein subunit alpha-11 OS=Rattus norvegicus OX=10116 GN=Gna11 PE=2 SV=1	0.944104	0.150015	0.583562
P80201	Activin receptor type-1 OS=Rattus norvegicus OX=10116 GN=Acvr1 PE=2 SV=1	1.17077	0.150627	0.584808
P50115	Protein S100-A8 OS=Rattus norvegicus OX=10116 GN=S100a8 PE=1 SV=3	0.769931	0.150943	0.584808
P18418	Calreticulin OS=Rattus norvegicus OX=10116 GN=Calr PE=1 SV=1	0.961697	0.151619	0.584808
Q924S5	Lon protease homolog, mitochondrial OS=Rattus norvegicus OX=10116 GN=Lonp1 PE=2 SV=1	0.961515	0.151637	0.584808
Q63644	Rho-associated protein kinase 1 OS=Rattus norvegicus OX=10116 GN=Rock1 PE=1 SV=1	0.963567	0.151675	0.584808
P07872	Peroxisomal acyl-coenzyme A oxidase 1 OS=Rattus norvegicus OX=10116 GN=Acox1 PE=1 SV=1	0.774428	0.151885	0.584808
Q642A6	von Willebrand factor A domain-containing protein 1 OS=Rattus norvegicus OX=10116 GN=Vwa1 PE=2 SV=1	0.928242	0.154837	0.593358
P15205	Microtubule-associated protein 1B OS=Rattus norvegicus OX=10116 GN=Map1b PE=1 SV=3	0.960784	0.154892	0.593358
Q6EV70	GDP-fucose protein O-fucosyltransferase 1 OS=Rattus norvegicus OX=10116 GN=Pofut1 PE=1 SV=1	1.1298	0.155509	0.593358
P38659	Protein disulfide-isomerase A4 OS=Rattus norvegicus OX=10116 GN=Pdia4 PE=1 SV=2	0.974299	0.155813	0.593358
Q9Z1Z6	Integrin-linked kinase-associated serine/threonine phosphatase 2C OS=Rattus norvegicus OX=10116 GN=Ilkap PE=2 SV=1	1.0863	0.155903	0.593358
P31044	Phosphatidylethanolamine-binding protein 1 OS=Rattus norvegicus OX=10116 GN=Pebp1 PE=1 SV=3	0.956627	0.156221	0.593358
F1LSG8	Syndetin OS=Rattus norvegicus OX=10116 GN=Vps50 PE=1 SV=1	1.09143	0.156553	0.593358
P24050	40S ribosomal protein S5 OS=Rattus norvegicus OX=10116 GN=Rps5 PE=1 SV=3	0.943656	0.156571	0.593358
P50411	Protein phosphatase inhibitor 2 OS=Rattus norvegicus OX=10116 GN=Ppp1r2 PE=1 SV=2	0.894077	0.157182	0.593358
Q9EPJ0	Nuclear ubiquitous casein and cyclin-dependent kinase substrate 1 OS=Rattus norvegicus OX=10116 GN=Nucks1 PE=1 SV=1	0.933027	0.157313	0.593358
P09811	Glycogen phosphorylase, liver form OS=Rattus norvegicus OX=10116 GN=Pygl PE=1 SV=5	0.907425	0.157845	0.593358
D3ZYW7	Frataxin, mitochondrial OS=Rattus norvegicus OX=10116 GN=Fxn PE=1 SV=1	0.909131	0.158196	0.593358
P41565	Isocitrate dehydrogenase [NAD] subunit gamma 1, mitochondrial OS=Rattus norvegicus OX=10116 GN=Idh3g PE=1 SV=2	1.08249	0.158368	0.593358
Q68FW8	Bridging integrator 3 OS=Rattus norvegicus OX=10116 GN=Bin3 PE=2 SV=1	0.859978	0.158421	0.593358
P63329	Serine/threonine-protein phosphatase 2B catalytic subunit alpha isoform OS=Rattus norvegicus OX=10116 GN=Ppp3ca PE=1 SV=1	0.928105	0.158593	0.593358
Q6AYR2	Protein NDRG3 OS=Rattus norvegicus OX=10116 GN=Ndrg3 PE=1 SV=1	1.0829	0.158921	0.593358
Q5M7T4	Protein YIPF4 OS=Rattus norvegicus OX=10116 GN=Yipf4 PE=2 SV=1	0.928847	0.158931	0.593358
Q9EQZ1	TSC22 domain family protein 3 OS=Rattus norvegicus OX=10116 GN=Tsc22d3 PE=1 SV=1	0.914835	0.159034	0.593358
D4A280	Serine/threonine-protein kinase PAK 5 OS=Rattus norvegicus OX=10116 GN=Pak5 PE=1 SV=1	0.896261	0.159141	0.593358
Q2EJA0	Transcriptional coactivator YAP1 OS=Rattus norvegicus OX=10116 GN=Yap1 PE=1 SV=1	1.07212	0.159464	0.593358
Q6AXS3	Protein DEK OS=Rattus norvegicus OX=10116 GN=Dek PE=1 SV=1	0.953084	0.159609	0.593358
Q9JJW3	ATP synthase membrane subunit DAPIT, mitochondrial OS=Rattus norvegicus OX=10116 GN=Atp5md PE=1 SV=1	1.09298	0.160507	0.595717
Q6AZ50	Ubiquitin-like-conjugating enzyme ATG3 OS=Rattus norvegicus OX=10116 GN=Atg3 PE=2 SV=1	0.90466	0.161754	0.598723
Q07984	Translocon-associated protein subunit delta OS=Rattus norvegicus OX=10116 GN=Ssr4 PE=2 SV=1	1.05131	0.161846	0.598723
P67779	Prohibitin OS=Rattus norvegicus OX=10116 GN=Phb PE=1 SV=1	0.96363	0.162667	0.600781
Q03346	Mitochondrial-processing peptidase subunit beta OS=Rattus norvegicus OX=10116 GN=Pmpcb PE=1 SV=3	1.08272	0.163233	0.601428
Q9Z2F5	C-terminal-binding protein 1 OS=Rattus norvegicus OX=10116 GN=Ctbp1 PE=1 SV=3	0.937595	0.163374	0.601428
P00763	Anionic trypsin-2 OS=Rattus norvegicus OX=10116 GN=Prss2 PE=1 SV=2	0.825819	0.16469	0.605287
Q5BJT7	Coiled-coil domain-containing protein 93 OS=Rattus norvegicus OX=10116 GN=Ccdc93 PE=1 SV=1	0.955666	0.165222	0.606079
P05539	Collagen alpha-1(II) chain OS=Rattus norvegicus OX=10116 GN=Col2a1 PE=1 SV=2	0.905872	0.16558	0.606079
P27867	Sorbitol dehydrogenase OS=Rattus norvegicus OX=10116 GN=Sord PE=1 SV=4	0.886099	0.165708	0.606079
Q4QQW8	Putative phospholipase B-like 2 OS=Rattus norvegicus OX=10116 GN=Plbd2 PE=1 SV=2	1.09007	0.166523	0.607454
P14669	Annexin A3 OS=Rattus norvegicus OX=10116 GN=Anxa3 PE=1 SV=4	0.890873	0.167051	0.607454
O35854	Branched-chain-amino-acid aminotransferase, mitochondrial OS=Rattus norvegicus OX=10116 GN=Bcat2 PE=1 SV=1	0.953695	0.167114	0.607454
Q5PPH0	Enolase-phosphatase E1 OS=Rattus norvegicus OX=10116 GN=Enoph1 PE=2 SV=1	1.04933	0.167157	0.607454
Q8CG45	Aflatoxin B1 aldehyde reductase member 2 OS=Rattus norvegicus OX=10116 GN=Akr7a2 PE=1 SV=2	0.954199	0.167678	0.607832
P43884	Perilipin-1 OS=Rattus norvegicus OX=10116 GN=Plin1 PE=1 SV=1	0.791114	0.167798	0.607832
P97546-1	Isoform 1 of Neuroplastin OS=Rattus norvegicus OX=10116 GN=Nptn	0.945233	0.168769	0.610371
P32551	Cytochrome b-c1 complex subunit 2, mitochondrial OS=Rattus norvegicus OX=10116 GN=Uqcrc2 PE=1 SV=2	0.967637	0.169248	0.610812
Q08602	Geranylgeranyl transferase type-2 subunit alpha OS=Rattus norvegicus OX=10116 GN=Rabggta PE=1 SV=1	0.865984	0.169555	0.610812
Q64240	Protein AMBP OS=Rattus norvegicus OX=10116 GN=Ambp PE=1 SV=1	1.03903	0.170278	0.610812
Q9R283	Short transient receptor potential channel 2 OS=Rattus norvegicus OX=10116 GN=Trpc2 PE=2 SV=2	0.882703	0.170596	0.610812
O08776	NADH dehydrogenase [ubiquinone] 1 alpha subcomplex assembly factor 3 OS=Rattus norvegicus OX=10116 GN=Ndufaf3 PE=2 SV=1	0.857639	0.170599	0.610812
Q920A6	Retinoid-inducible serine carboxypeptidase OS=Rattus norvegicus OX=10116 GN=Scpep1 PE=2 SV=1	0.91366	0.170936	0.610812
P50609	Fibromodulin OS=Rattus norvegicus OX=10116 GN=Fmod PE=2 SV=1	0.928447	0.171074	0.610812
P55205	Guanylate cyclase 2G OS=Rattus norvegicus OX=10116 GN=Gucy2g PE=2 SV=2	0.767518	0.171163	0.610812
O35987	NSFL1 cofactor p47 OS=Rattus norvegicus OX=10116 GN=Nsfl1c PE=1 SV=1	0.965228	0.171319	0.610812
Q62625	Microtubule-associated proteins 1A/1B light chain 3B OS=Rattus norvegicus OX=10116 GN=Map1lc3b PE=1 SV=3	1.17037	0.171702	0.611218
Q63621	Interleukin-1 receptor accessory protein OS=Rattus norvegicus OX=10116 GN=Il1rap PE=2 SV=1	1.11526	0.172466	0.612972
Q6PCT3	Tumor protein D54 OS=Rattus norvegicus OX=10116 GN=Tpd52l2 PE=1 SV=1	0.801921	0.173046	0.613752
P62859	40S ribosomal protein S28 OS=Rattus norvegicus OX=10116 GN=Rps28 PE=1 SV=1	0.950449	0.173274	0.613752
Q63942	GTP-binding protein Rab-3D OS=Rattus norvegicus OX=10116 GN=Rab3d PE=1 SV=2	0.891657	0.173499	0.613752
Q91V33	KH domain-containing, RNA-binding, signal transduction-associated protein 1 OS=Rattus norvegicus OX=10116 GN=Khdrbs1 PE=1 SV=1	0.950829	0.173868	0.614099
Q62826	Heterogeneous nuclear ribonucleoprotein M OS=Rattus norvegicus OX=10116 GN=Hnrnpm PE=1 SV=4	0.957287	0.174295	0.614648
Q9QX69	Glutathione S-transferase LANCL1 OS=Rattus norvegicus OX=10116 GN=Lancl1 PE=1 SV=2	1.04964	0.174715	0.614806
O54772	SWI/SNF-related matrix-associated actin-dependent regulator of chromatin subfamily D member 2 OS=Rattus norvegicus OX=10116 GN=Smarcd2 PE=1 SV=3	0.915181	0.174922	0.614806
P52504	NADH dehydrogenase [ubiquinone] iron-sulfur protein 6, mitochondrial OS=Rattus norvegicus OX=10116 GN=Ndufs6 PE=3 SV=1	0.953198	0.175155	0.614806
Q9WVC1	Slit homolog 2 protein (Fragment) OS=Rattus norvegicus OX=10116 GN=Slit2 PE=1 SV=3	0.810685	0.175699	0.615763
Q6TUG0	DnaJ homolog subfamily B member 11 OS=Rattus norvegicus OX=10116 GN=Dnajb11 PE=2 SV=1	0.952813	0.176342	0.617061
O35112	CD166 antigen OS=Rattus norvegicus OX=10116 GN=Alcam PE=1 SV=1	0.951192	0.177217	0.617304
O08561	Phosphatidylinositol 4-kinase beta OS=Rattus norvegicus OX=10116 GN=Pi4kb PE=1 SV=1	0.884741	0.177251	0.617304
P12368	cAMP-dependent protein kinase type II-alpha regulatory subunit OS=Rattus norvegicus OX=10116 GN=Prkar2a PE=1 SV=4	0.964998	0.177581	0.617304
P10824	Guanine nucleotide-binding protein G(i) subunit alpha-1 OS=Rattus norvegicus OX=10116 GN=Gnai1 PE=1 SV=3	0.86868	0.17775	0.617304
P39032	60S ribosomal protein L36 OS=Rattus norvegicus OX=10116 GN=Rpl36 PE=1 SV=2	1.06536	0.178449	0.617304
P84817	Mitochondrial fission 1 protein OS=Rattus norvegicus OX=10116 GN=Fis1 PE=1 SV=1	0.958697	0.178496	0.617304
Q66H84	MAP kinase-activated protein kinase 3 OS=Rattus norvegicus OX=10116 GN=Mapkapk3 PE=2 SV=1	1.07456	0.17851	0.617304
Q66H80	Coatomer subunit delta OS=Rattus norvegicus OX=10116 GN=Arcn1 PE=2 SV=1	0.927851	0.178831	0.617304
Q5PQK1	Septin-10 OS=Rattus norvegicus OX=10116 GN=Septin10 PE=1 SV=1	1.12915	0.178866	0.617304
Q63921	Prostaglandin G/H synthase 1 OS=Rattus norvegicus OX=10116 GN=Ptgs1 PE=2 SV=2	1.06909	0.179356	0.618056
P05506	NADH-ubiquinone oxidoreductase chain 3 OS=Rattus norvegicus OX=10116 GN=Mtnd3 PE=3 SV=3	0.92664	0.179727	0.618391
Q9Z1I6	Rho guanine nucleotide exchange factor 1 OS=Rattus norvegicus OX=10116 GN=Arhgef1 PE=2 SV=1	0.877526	0.180301	0.619425
P70645	Bleomycin hydrolase OS=Rattus norvegicus OX=10116 GN=Blmh PE=1 SV=1	1.05491	0.180602	0.61952
Q9EPB1	Dipeptidyl peptidase 2 OS=Rattus norvegicus OX=10116 GN=Dpp7 PE=1 SV=1	0.874534	0.181019	0.620011
O54735	cGMP-specific 3',5'-cyclic phosphodiesterase OS=Rattus norvegicus OX=10116 GN=Pde5a PE=2 SV=1	1.04871	0.181958	0.62162
P17078	60S ribosomal protein L35 OS=Rattus norvegicus OX=10116 GN=Rpl35 PE=1 SV=3	1.13348	0.182038	0.62162
P04355	Metallothionein-2 OS=Rattus norvegicus OX=10116 GN=Mt2 PE=1 SV=1	0.865507	0.182478	0.622112
O70280	WAP four-disulfide core domain protein 1 OS=Rattus norvegicus OX=10116 GN=Wfdc1 PE=1 SV=1	0.869261	0.182732	0.622112
Q62865	cGMP-inhibited 3',5'-cyclic phosphodiesterase A OS=Rattus norvegicus OX=10116 GN=Pde3a PE=1 SV=1	1.06144	0.183594	0.624109
P62944	AP-2 complex subunit beta OS=Rattus norvegicus OX=10116 GN=Ap2b1 PE=1 SV=1	1.03041	0.184123	0.624442
P08753	Guanine nucleotide-binding protein G(i) subunit alpha OS=Rattus norvegicus OX=10116 GN=Gnai3 PE=1 SV=3	0.939055	0.184243	0.624442
Q63433	Serine/threonine-protein kinase N1 OS=Rattus norvegicus OX=10116 GN=Pkn1 PE=1 SV=2	0.916221	0.184703	0.624918
B0BNF1	Septin-8 OS=Rattus norvegicus OX=10116 GN=Septin8 PE=1 SV=1	0.95109	0.18518	0.624918
A1L108	Actin-related protein 2/3 complex subunit 5-like protein OS=Rattus norvegicus OX=10116 GN=Arpc5l PE=1 SV=2	1.03858	0.185212	0.624918
D3ZHV2	Microtubule-actin cross-linking factor 1 OS=Rattus norvegicus OX=10116 GN=Macf1 PE=1 SV=1	0.972863	0.186164	0.625868
Q6AXY0	Glutathione S-transferase A6 OS=Rattus norvegicus OX=10116 GN=Gsta6 PE=1 SV=1	0.958999	0.18703	0.625868
Q6P9U8	Eukaryotic translation initiation factor 3 subunit H OS=Rattus norvegicus OX=10116 GN=Eif3h PE=1 SV=1	0.945098	0.187035	0.625868
P39069	Adenylate kinase isoenzyme 1 OS=Rattus norvegicus OX=10116 GN=Ak1 PE=1 SV=3	0.911543	0.188659	0.625868
Q62835	Rab GTPase-binding effector protein 2 OS=Rattus norvegicus OX=10116 GN=Rabep2 PE=1 SV=1	0.941831	0.188694	0.625868
P25093	Fumarylacetoacetase OS=Rattus norvegicus OX=10116 GN=Fah PE=1 SV=1	0.845207	0.188734	0.625868
Q9WUC4	Copper transport protein ATOX1 OS=Rattus norvegicus OX=10116 GN=Atox1 PE=1 SV=1	1.05799	0.18879	0.625868
P00787	Cathepsin B OS=Rattus norvegicus OX=10116 GN=Ctsb PE=1 SV=2	0.87995	0.188897	0.625868
O08662	Phosphatidylinositol 4-kinase alpha OS=Rattus norvegicus OX=10116 GN=Pi4ka PE=1 SV=2	0.891238	0.18907	0.625868
P51577	P2X purinoceptor 4 OS=Rattus norvegicus OX=10116 GN=P2rx4 PE=1 SV=1	0.814955	0.189479	0.625868
Q9QZM5	Abl interactor 1 OS=Rattus norvegicus OX=10116 GN=Abi1 PE=1 SV=3	0.94462	0.189524	0.625868
P05765	40S ribosomal protein S21 OS=Rattus norvegicus OX=10116 GN=Rps21 PE=1 SV=1	0.91121	0.190071	0.625868
Q9JMB5	Proteasomal ubiquitin receptor ADRM1 OS=Rattus norvegicus OX=10116 GN=Adrm1 PE=1 SV=2	0.866825	0.190098	0.625868
Q03343	Adenylate cyclase type 6 OS=Rattus norvegicus OX=10116 GN=Adcy6 PE=1 SV=1	0.888122	0.190109	0.625868
P40329	Arginine--tRNA ligase, cytoplasmic OS=Rattus norvegicus OX=10116 GN=Rars PE=1 SV=2	1.02434	0.190191	0.625868
O35353	Guanine nucleotide-binding protein subunit beta-4 OS=Rattus norvegicus OX=10116 GN=Gnb4 PE=2 SV=4	0.807862	0.190429	0.625868
Q99MY2	Diphosphoinositol polyphosphate phosphohydrolase 2 OS=Rattus norvegicus OX=10116 GN=Nudt4 PE=2 SV=1	0.829081	0.19064	0.625868
O35142	Coatomer subunit beta' OS=Rattus norvegicus OX=10116 GN=Copb2 PE=1 SV=3	0.944275	0.1907	0.625868
Q924K2	FAS-associated factor 1 OS=Rattus norvegicus OX=10116 GN=Faf1 PE=1 SV=1	0.899149	0.190746	0.625868
Q63632	Solute carrier family 12 member 4 OS=Rattus norvegicus OX=10116 GN=Slc12a4 PE=1 SV=1	1.10097	0.191361	0.626979
Q32PX2	Aminoacyl tRNA synthase complex-interacting multifunctional protein 2 OS=Rattus norvegicus OX=10116 GN=Aimp2 PE=2 SV=1	0.917586	0.192521	0.627223
Q63617	Hypoxia up-regulated protein 1 OS=Rattus norvegicus OX=10116 GN=Hyou1 PE=1 SV=1	0.967268	0.192802	0.627223
Q6DGG0	Peptidyl-prolyl cis-trans isomerase D OS=Rattus norvegicus OX=10116 GN=Ppid PE=1 SV=3	1.03916	0.19295	0.627223
P12075	Cytochrome c oxidase subunit 5B, mitochondrial OS=Rattus norvegicus OX=10116 GN=Cox5b PE=1 SV=2	0.969294	0.193012	0.627223
P36876	Serine/threonine-protein phosphatase 2A 55 kDa regulatory subunit B alpha isoform OS=Rattus norvegicus OX=10116 GN=Ppp2r2a PE=2 SV=1	0.947776	0.193188	0.627223
P07943	Aldo-keto reductase family 1 member B1 OS=Rattus norvegicus OX=10116 GN=Akr1b1 PE=1 SV=3	1.03922	0.193566	0.627223
Q6QD51	Coiled-coil domain-containing protein 80 OS=Rattus norvegicus OX=10116 GN=Ccdc80 PE=1 SV=1	1.05062	0.193636	0.627223
Q4QR85	Methylosome protein 50 OS=Rattus norvegicus OX=10116 GN=Wdr77 PE=1 SV=1	0.939091	0.193652	0.627223
Q66HF9	Leucine-rich repeat flightless-interacting protein 1 OS=Rattus norvegicus OX=10116 GN=Lrrfip1 PE=1 SV=1	0.949256	0.194377	0.628641
Q9QYU2	Elongation factor Ts, mitochondrial OS=Rattus norvegicus OX=10116 GN=Tsfm PE=2 SV=1	0.897265	0.194645	0.628641
Q6P9T8	Tubulin beta-4B chain OS=Rattus norvegicus OX=10116 GN=Tubb4b PE=1 SV=1	0.974959	0.195873	0.631704
P10252	CD48 antigen OS=Rattus norvegicus OX=10116 GN=Cd48 PE=1 SV=1	0.949807	0.196578	0.63187
Q794E4	Heterogeneous nuclear ribonucleoprotein F OS=Rattus norvegicus OX=10116 GN=Hnrnpf PE=1 SV=3	0.95724	0.196698	0.63187
Q05982	Nucleoside diphosphate kinase A OS=Rattus norvegicus OX=10116 GN=Nme1 PE=1 SV=1	1.06639	0.196948	0.63187
Q4QQS8	Nuclear pore complex protein Nup85 OS=Rattus norvegicus OX=10116 GN=Nup85 PE=2 SV=1	0.854164	0.197242	0.63187
P00564	Creatine kinase M-type OS=Rattus norvegicus OX=10116 GN=Ckm PE=1 SV=2	0.915805	0.197703	0.63187
Q5XIG4	OCIA domain-containing protein 1 OS=Rattus norvegicus OX=10116 GN=Ociad1 PE=1 SV=1	0.824326	0.197807	0.63187
P10536	Ras-related protein Rab-1B OS=Rattus norvegicus OX=10116 GN=Rab1b PE=1 SV=1	0.849731	0.198254	0.63187
P23928	Alpha-crystallin B chain OS=Rattus norvegicus OX=10116 GN=Cryab PE=1 SV=1	0.932466	0.198553	0.63187
Q62622	Eukaryotic translation initiation factor 4E-binding protein 1 OS=Rattus norvegicus OX=10116 GN=Eif4ebp1 PE=1 SV=3	0.892681	0.198577	0.63187
Q5I0E7	Transmembrane emp24 domain-containing protein 9 OS=Rattus norvegicus OX=10116 GN=Tmed9 PE=1 SV=1	0.945667	0.198715	0.63187
Q63965	Sideroflexin-1 OS=Rattus norvegicus OX=10116 GN=Sfxn1 PE=2 SV=4	0.936384	0.199109	0.631886
P55161	Nck-associated protein 1 OS=Rattus norvegicus OX=10116 GN=Nckap1 PE=2 SV=1	0.959836	0.199299	0.631886
P63077	Guanine nucleotide-binding protein G(I)/G(S)/G(O) subunit gamma-8 OS=Rattus norvegicus OX=10116 GN=Gng8 PE=2 SV=1	1.13465	0.199558	0.631886
P11345	RAF proto-oncogene serine/threonine-protein kinase OS=Rattus norvegicus OX=10116 GN=Raf1 PE=1 SV=1	0.921911	0.200359	0.63299
O35828	Coronin-7 OS=Rattus norvegicus OX=10116 GN=Coro7 PE=1 SV=2	0.893545	0.200465	0.63299
P11240	Cytochrome c oxidase subunit 5A, mitochondrial OS=Rattus norvegicus OX=10116 GN=Cox5a PE=1 SV=1	1.08083	0.20145	0.635213
Q5FVI6	V-type proton ATPase subunit C 1 OS=Rattus norvegicus OX=10116 GN=Atp6v1c1 PE=2 SV=1	0.926325	0.202278	0.636355
P35281	Ras-related protein Rab-10 OS=Rattus norvegicus OX=10116 GN=Rab10 PE=1 SV=1	0.908286	0.202422	0.636355
P62804	Histone H4 OS=Rattus norvegicus OX=10116 GN=Hist1h4b PE=1 SV=2	1.10959	0.202937	0.636355
B2GV24	E3 UFM1-protein ligase 1 OS=Rattus norvegicus OX=10116 GN=Ufl1 PE=1 SV=1	0.960557	0.203182	0.636355
Q62786	Prostaglandin F2 receptor negative regulator OS=Rattus norvegicus OX=10116 GN=Ptgfrn PE=1 SV=1	0.952006	0.203415	0.636355
Q63507	60S ribosomal protein L14 OS=Rattus norvegicus OX=10116 GN=Rpl14 PE=1 SV=3	1.08519	0.203499	0.636355
Q9WTT2	Caseinolytic peptidase B protein homolog OS=Rattus norvegicus OX=10116 GN=Clpb PE=2 SV=1	0.934045	0.204114	0.637122
P17246	Transforming growth factor beta-1 proprotein OS=Rattus norvegicus OX=10116 GN=Tgfb1 PE=1 SV=1	0.905645	0.20459	0.637122
Q6UVM4	Potassium channel subfamily T member 2 OS=Rattus norvegicus OX=10116 GN=Kcnt2 PE=1 SV=1	0.901608	0.204657	0.637122
Q1HCL7	NAD kinase 2, mitochondrial OS=Rattus norvegicus OX=10116 GN=Nadk2 PE=1 SV=1	1.10411	0.204915	0.637122
P54290	Voltage-dependent calcium channel subunit alpha-2/delta-1 OS=Rattus norvegicus OX=10116 GN=Cacna2d1 PE=1 SV=1	1.04761	0.205215	0.637122
Q63570	26S proteasome regulatory subunit 6B OS=Rattus norvegicus OX=10116 GN=Psmc4 PE=1 SV=1	0.965851	0.205432	0.637122
Q9R0L4	Cullin-associated NEDD8-dissociated protein 2 OS=Rattus norvegicus OX=10116 GN=Cand2 PE=1 SV=1	1.04087	0.206687	0.637163
Q9JK25	CAP-Gly domain-containing linker protein 1 OS=Rattus norvegicus OX=10116 GN=Clip1 PE=1 SV=2	0.959436	0.206858	0.637163
Q9Z0V5	Peroxiredoxin-4 OS=Rattus norvegicus OX=10116 GN=Prdx4 PE=2 SV=1	1.02801	0.206957	0.637163
Q9JIX3	Bis(5'-adenosyl)-triphosphatase OS=Rattus norvegicus OX=10116 GN=Fhit PE=1 SV=1	0.816843	0.207347	0.637163
P55770	NHP2-like protein 1 OS=Rattus norvegicus OX=10116 GN=Snu13 PE=2 SV=4	0.920242	0.207785	0.637163
O35276	Neuropilin-2 OS=Rattus norvegicus OX=10116 GN=Nrp2 PE=2 SV=1	0.903097	0.207968	0.637163
P19945	60S acidic ribosomal protein P0 OS=Rattus norvegicus OX=10116 GN=Rplp0 PE=1 SV=2	1.03455	0.208352	0.637163
Q4V8H8	EH domain-containing protein 2 OS=Rattus norvegicus OX=10116 GN=Ehd2 PE=1 SV=1	1.04354	0.208475	0.637163
Q62862	Dual specificity mitogen-activated protein kinase kinase 5 OS=Rattus norvegicus OX=10116 GN=Map2k5 PE=1 SV=1	0.822496	0.208543	0.637163
Q0ZHH6	Atlastin-3 OS=Rattus norvegicus OX=10116 GN=Atl3 PE=2 SV=2	1.0592	0.208664	0.637163
Q63663	Guanylate-binding protein 1 OS=Rattus norvegicus OX=10116 GN=Gbp2 PE=1 SV=2	0.92163	0.208819	0.637163
Q9JJS5	SH3 domain-binding protein 4 OS=Rattus norvegicus OX=10116 GN=Sh3bp4 PE=1 SV=2	1.08422	0.208971	0.637163
Q63789	Phosphatidylinositol 3-kinase regulatory subunit gamma OS=Rattus norvegicus OX=10116 GN=Pik3r3 PE=2 SV=1	0.895472	0.209104	0.637163
P52590	Nuclear pore complex protein Nup107 OS=Rattus norvegicus OX=10116 GN=Nup107 PE=1 SV=1	1.09558	0.209503	0.637521
P84060	Dystrobrevin beta OS=Rattus norvegicus OX=10116 GN=Dtnb PE=1 SV=2	0.920399	0.210487	0.638617
Q05030	Platelet-derived growth factor receptor beta OS=Rattus norvegicus OX=10116 GN=Pdgfrb PE=2 SV=2	1.06155	0.210523	0.638617
P51673	Cellular retinoic acid-binding protein 2 OS=Rattus norvegicus OX=10116 GN=Crabp2 PE=2 SV=2	0.756153	0.21071	0.638617
P53812-2	Isoform 2 of Phosphatidylinositol transfer protein beta isoform OS=Rattus norvegicus OX=10116 GN=Pitpnb	0.94779	0.211373	0.638921
Q8VBU2	Protein NDRG2 OS=Rattus norvegicus OX=10116 GN=Ndrg2 PE=1 SV=1	1.04831	0.212198	0.638921
O88483	[Pyruvate dehydrogenase [acetyl-transferring]]-phosphatase 1, mitochondrial OS=Rattus norvegicus OX=10116 GN=Pdp1 PE=1 SV=1	1.08021	0.212212	0.638921
Q62881	Nucleolar protein 3 OS=Rattus norvegicus OX=10116 GN=Nol3 PE=1 SV=1	1.07568	0.21237	0.638921
P19357	Solute carrier family 2, facilitated glucose transporter member 4 OS=Rattus norvegicus OX=10116 GN=Slc2a4 PE=1 SV=1	0.866166	0.212376	0.638921
P47967	Galectin-5 OS=Rattus norvegicus OX=10116 GN=Lgals5 PE=1 SV=2	1.49248	0.212503	0.638921
Q9JJ19	Na(+)/H(+) exchange regulatory cofactor NHE-RF1 OS=Rattus norvegicus OX=10116 GN=Slc9a3r1 PE=1 SV=3	0.931435	0.213399	0.639885
P43884-2	Isoform B of Perilipin-1 OS=Rattus norvegicus OX=10116 GN=Plin1	0.81472	0.21352	0.639885
P84083	ADP-ribosylation factor 5 OS=Rattus norvegicus OX=10116 GN=Arf5 PE=1 SV=2	0.953785	0.213672	0.639885
Q4AEF8	Coatomer subunit gamma-1 OS=Rattus norvegicus OX=10116 GN=Copg1 PE=2 SV=1	1.02571	0.215716	0.64463
P70709	Eosinophil cationic protein OS=Rattus norvegicus OX=10116 GN=Rnase3 PE=2 SV=1	0.895138	0.215826	0.64463
P97538	Ras-related protein M-Ras OS=Rattus norvegicus OX=10116 GN=Mras PE=1 SV=2	0.935252	0.218411	0.651492
P04176	Phenylalanine-4-hydroxylase OS=Rattus norvegicus OX=10116 GN=Pah PE=1 SV=3	0.633946	0.220636	0.651828
P51146	Ras-related protein Rab-4B OS=Rattus norvegicus OX=10116 GN=Rab4b PE=2 SV=1	1.17779	0.220824	0.651828
P05545	Serine protease inhibitor A3K OS=Rattus norvegicus OX=10116 GN=Serpina3k PE=1 SV=3	1.1504	0.220875	0.651828
Q5U309	Probable inactive glycosyltransferase 25 family member 3 OS=Rattus norvegicus OX=10116 GN=Cercam PE=2 SV=2	0.874424	0.22145	0.651828
F1LNJ2	U5 small nuclear ribonucleoprotein 200 kDa helicase OS=Rattus norvegicus OX=10116 GN=Snrnp200 PE=1 SV=1	0.967683	0.221507	0.651828
P62890	60S ribosomal protein L30 OS=Rattus norvegicus OX=10116 GN=Rpl30 PE=3 SV=2	0.961752	0.221878	0.651828
Q00657	Chondroitin sulfate proteoglycan 4 OS=Rattus norvegicus OX=10116 GN=Cspg4 PE=1 SV=2	1.02657	0.22202	0.651828
P15865	Histone H1.4 OS=Rattus norvegicus OX=10116 GN=Hist1h1e PE=1 SV=3	1.13152	0.222047	0.651828
P04764	Alpha-enolase OS=Rattus norvegicus OX=10116 GN=Eno1 PE=1 SV=4	0.968841	0.222158	0.651828
Q1WIM3	Cell adhesion molecule 3 OS=Rattus norvegicus OX=10116 GN=Cadm3 PE=1 SV=1	0.909934	0.223022	0.651828
P26284	Pyruvate dehydrogenase E1 component subunit alpha, somatic form, mitochondrial OS=Rattus norvegicus OX=10116 GN=Pdha1 PE=1 SV=2	0.97027	0.223564	0.651828
P31232	Transgelin OS=Rattus norvegicus OX=10116 GN=Tagln PE=1 SV=2	1.04659	0.223887	0.651828
Q08420	Extracellular superoxide dismutase [Cu-Zn] OS=Rattus norvegicus OX=10116 GN=Sod3 PE=1 SV=2	0.938419	0.224075	0.651828
Q6B345	Protein S100-A11 OS=Rattus norvegicus OX=10116 GN=S100a11 PE=3 SV=1	1.13118	0.224111	0.651828
Q5M7U6	Actin-related protein 2 OS=Rattus norvegicus OX=10116 GN=Actr2 PE=2 SV=1	1.0202	0.224135	0.651828
Q4KLH4	Paraspeckle component 1 OS=Rattus norvegicus OX=10116 GN=Pspc1 PE=1 SV=1	0.948543	0.224326	0.651828
P19356	Porphobilinogen deaminase OS=Rattus norvegicus OX=10116 GN=Hmbs PE=1 SV=2	1.09077	0.224688	0.651828
P10960	Prosaposin OS=Rattus norvegicus OX=10116 GN=Psap PE=1 SV=1	0.904822	0.224796	0.651828
Q05962	ADP/ATP translocase 1 OS=Rattus norvegicus OX=10116 GN=Slc25a4 PE=1 SV=3	1.05781	0.224826	0.651828
Q6P747	Heterochromatin protein 1-binding protein 3 OS=Rattus norvegicus OX=10116 GN=Hp1bp3 PE=1 SV=1	0.955681	0.224873	0.651828
P16232	Corticosteroid 11-beta-dehydrogenase isozyme 1 OS=Rattus norvegicus OX=10116 GN=Hsd11b1 PE=1 SV=2	0.908805	0.225082	0.651828
P36970	Phospholipid hydroperoxide glutathione peroxidase OS=Rattus norvegicus OX=10116 GN=Gpx4 PE=1 SV=3	1.14343	0.225097	0.651828
Q5XI72	Eukaryotic translation initiation factor 4H OS=Rattus norvegicus OX=10116 GN=Eif4h PE=1 SV=1	1.04594	0.225146	0.651828
O35763	Moesin OS=Rattus norvegicus OX=10116 GN=Msn PE=1 SV=3	0.961581	0.226074	0.652094
Q9WTV0	Prolactin regulatory element-binding protein OS=Rattus norvegicus OX=10116 GN=Preb PE=1 SV=2	0.907983	0.226298	0.652094
Q6NX65	Programmed cell death protein 10 OS=Rattus norvegicus OX=10116 GN=Pdcd10 PE=2 SV=1	0.959647	0.226565	0.652094
P49432	Pyruvate dehydrogenase E1 component subunit beta, mitochondrial OS=Rattus norvegicus OX=10116 GN=Pdhb PE=1 SV=2	1.03101	0.226682	0.652094
Q5XI78	2-oxoglutarate dehydrogenase, mitochondrial OS=Rattus norvegicus OX=10116 GN=Ogdh PE=1 SV=1	1.03746	0.226697	0.652094
P41542	General vesicular transport factor p115 OS=Rattus norvegicus OX=10116 GN=Uso1 PE=1 SV=1	0.956972	0.226966	0.652094
Q80W83	Serine/threonine-protein phosphatase 2A 56 kDa regulatory subunit beta isoform OS=Rattus norvegicus OX=10116 GN=Ppp2r5b PE=2 SV=1	1.04219	0.227273	0.652151
P15473	Insulin-like growth factor-binding protein 3 OS=Rattus norvegicus OX=10116 GN=Igfbp3 PE=1 SV=2	0.942883	0.228135	0.653793
P63322	Ras-related protein Ral-A OS=Rattus norvegicus OX=10116 GN=Rala PE=1 SV=1	0.907966	0.228489	0.653982
Q5XIE0	Acidic leucine-rich nuclear phosphoprotein 32 family member E OS=Rattus norvegicus OX=10116 GN=Anp32e PE=2 SV=1	1.05983	0.228867	0.654235
P30919	N(4)-(Beta-N-acetylglucosaminyl)-L-asparaginase OS=Rattus norvegicus OX=10116 GN=Aga PE=1 SV=2	0.887535	0.22955	0.65536
D3ZF77	Aldo-keto reductase family 1 member C15 OS=Rattus norvegicus OX=10116 GN=Akr1c15 PE=1 SV=1	0.715103	0.231674	0.659952
Q4QQV8	Charged multivesicular body protein 5 OS=Rattus norvegicus OX=10116 GN=Chmp5 PE=2 SV=1	1.0335	0.231943	0.659952
Q9JK71	Membrane-associated guanylate kinase, WW and PDZ domain-containing protein 3 OS=Rattus norvegicus OX=10116 GN=Magi3 PE=1 SV=2	1.08848	0.232032	0.659952
Q64428	Trifunctional enzyme subunit alpha, mitochondrial OS=Rattus norvegicus OX=10116 GN=Hadha PE=1 SV=2	0.962451	0.232787	0.660522
Q66H12	Alpha-N-acetylgalactosaminidase OS=Rattus norvegicus OX=10116 GN=Naga PE=2 SV=1	0.712611	0.233501	0.660522
Q3B8Q2	Eukaryotic initiation factor 4A-III OS=Rattus norvegicus OX=10116 GN=Eif4a3 PE=1 SV=1	0.916326	0.234145	0.660522
P70500	CDP-diacylglycerol--inositol 3-phosphatidyltransferase OS=Rattus norvegicus OX=10116 GN=Cdipt PE=1 SV=1	0.917658	0.234259	0.660522
Q5I0D5	Phospholysine phosphohistidine inorganic pyrophosphate phosphatase OS=Rattus norvegicus OX=10116 GN=Lhpp PE=2 SV=1	0.936963	0.234469	0.660522
D3ZDK2	Ubiquitin-conjugating enzyme E2 D1 OS=Rattus norvegicus OX=10116 GN=Ube2d1 PE=1 SV=1	0.911679	0.234807	0.660522
P09895	60S ribosomal protein L5 OS=Rattus norvegicus OX=10116 GN=Rpl5 PE=1 SV=3	0.929575	0.234871	0.660522
P84245	Histone H3.3 OS=Rattus norvegicus OX=10116 GN=H3f3b PE=1 SV=2	0.907025	0.234993	0.660522
Q91XU8	Phosphatidate cytidylyltransferase 2 OS=Rattus norvegicus OX=10116 GN=Cds2 PE=1 SV=1	0.953948	0.235106	0.660522
Q9JHY2	Sideroflexin-3 OS=Rattus norvegicus OX=10116 GN=Sfxn3 PE=2 SV=1	1.06638	0.235151	0.660522
Q5U301	A-kinase anchor protein 2 OS=Rattus norvegicus OX=10116 GN=Akap2 PE=1 SV=1	0.959769	0.236355	0.662752
Q9QWJ9	Neuropilin-1 OS=Rattus norvegicus OX=10116 GN=Nrp1 PE=1 SV=1	0.880856	0.236861	0.662752
Q5I0G4	Glycine--tRNA ligase (Fragment) OS=Rattus norvegicus OX=10116 GN=Gars PE=1 SV=1	0.959088	0.237118	0.662752
P52909	Transcription factor jun-D OS=Rattus norvegicus OX=10116 GN=Jund PE=1 SV=1	0.917743	0.237573	0.662752
Q4FZX7	Signal recognition particle receptor subunit beta OS=Rattus norvegicus OX=10116 GN=Srprb PE=2 SV=1	0.951096	0.237648	0.662752
B0BNM9	Glycolipid transfer protein OS=Rattus norvegicus OX=10116 GN=GLTP PE=2 SV=1	1.0437	0.237856	0.662752
Q6UPR8	Endoplasmic reticulum metallopeptidase 1 OS=Rattus norvegicus OX=10116 GN=Ermp1 PE=1 SV=1	0.840075	0.238603	0.662752
P42930	Heat shock protein beta-1 OS=Rattus norvegicus OX=10116 GN=Hspb1 PE=1 SV=1	1.04751	0.239076	0.662752
Q5FVM5	Cyclic AMP-responsive element-binding protein 3-like protein 3 OS=Rattus norvegicus OX=10116 GN=Creb3l3 PE=2 SV=1	1.05156	0.23917	0.662752
Q6AY23	Pyrroline-5-carboxylate reductase 2 OS=Rattus norvegicus OX=10116 GN=Pycr2 PE=2 SV=1	1.03745	0.239209	0.662752
Q63258	Integrin alpha-7 OS=Rattus norvegicus OX=10116 GN=Itga7 PE=1 SV=2	0.905984	0.239453	0.662752
Q569C1	Charged multivesicular body protein 4c OS=Rattus norvegicus OX=10116 GN=Chmp4c PE=2 SV=1	0.923549	0.239464	0.662752
Q9R063	Peroxiredoxin-5, mitochondrial OS=Rattus norvegicus OX=10116 GN=Prdx5 PE=1 SV=1	1.04069	0.23975	0.662752
O08697	ADP-ribosylation factor-like protein 2 OS=Rattus norvegicus OX=10116 GN=Arl2 PE=1 SV=1	1.09106	0.24018	0.662755
P23680	Serum amyloid P-component OS=Rattus norvegicus OX=10116 GN=Apcs PE=2 SV=2	1.04646	0.240463	0.662755
P09414	Nuclear factor 1 A-type OS=Rattus norvegicus OX=10116 GN=Nfia PE=1 SV=2	1.09394	0.241073	0.662755
Q3T1K5	F-actin-capping protein subunit alpha-2 OS=Rattus norvegicus OX=10116 GN=Capza2 PE=1 SV=1	1.03203	0.241332	0.662755
Q62698	Cytoplasmic dynein 1 light intermediate chain 2 OS=Rattus norvegicus OX=10116 GN=Dync1li2 PE=1 SV=1	0.907279	0.241562	0.662755
P60892	Ribose-phosphate pyrophosphokinase 1 OS=Rattus norvegicus OX=10116 GN=Prps1 PE=1 SV=2	1.07501	0.241772	0.662755
Q6P742	Proteolipid protein 2 OS=Rattus norvegicus OX=10116 GN=Plp2 PE=2 SV=1	0.911901	0.2418	0.662755
P41516	DNA topoisomerase 2-alpha OS=Rattus norvegicus OX=10116 GN=Top2a PE=1 SV=1	1.07348	0.242348	0.6629
Q5XIC1	Mannose-1-phosphate guanyltransferase alpha OS=Rattus norvegicus OX=10116 GN=Gmppa PE=2 SV=1	1.05667	0.24256	0.6629
Q6J1Y9	Ubiquitin carboxyl-terminal hydrolase 19 OS=Rattus norvegicus OX=10116 GN=Usp19 PE=1 SV=1	0.916201	0.242732	0.6629
Q00969	Cyclic AMP-dependent transcription factor ATF-2 OS=Rattus norvegicus OX=10116 GN=Atf2 PE=1 SV=2	0.907616	0.243166	0.663286
P24268	Cathepsin D OS=Rattus norvegicus OX=10116 GN=Ctsd PE=1 SV=1	0.916715	0.245386	0.668537
D3ZW91	POC1 centriolar protein homolog B OS=Rattus norvegicus OX=10116 GN=Poc1b PE=3 SV=1	1.17002	0.246299	0.668539
P50398	Rab GDP dissociation inhibitor alpha OS=Rattus norvegicus OX=10116 GN=Gdi1 PE=1 SV=1	1.02993	0.246575	0.668539
Q9EQV8	Carboxypeptidase N catalytic chain OS=Rattus norvegicus OX=10116 GN=Cpn1 PE=2 SV=1	1.10097	0.24659	0.668539
Q5XI83	VPS35 endosomal protein sorting factor-like OS=Rattus norvegicus OX=10116 GN=Vps35l PE=2 SV=1	0.942938	0.246714	0.668539
P05544	Serine protease inhibitor A3L OS=Rattus norvegicus OX=10116 GN=Serpina3l PE=1 SV=3	1.11092	0.247115	0.668539
B2RYI0	WD repeat-containing protein 91 OS=Rattus norvegicus OX=10116 GN=Wdr91 PE=2 SV=1	0.900211	0.247159	0.668539
Q29RW1	Myosin-4 OS=Rattus norvegicus OX=10116 GN=Myh4 PE=1 SV=1	1.32042	0.247723	0.669267
P27653	C-1-tetrahydrofolate synthase, cytoplasmic OS=Rattus norvegicus OX=10116 GN=Mthfd1 PE=1 SV=3	0.957581	0.248043	0.669331
O35254	Golgi reassembly-stacking protein 1 OS=Rattus norvegicus OX=10116 GN=Gorasp1 PE=1 SV=4	1.12309	0.24864	0.670145
P16638	ATP-citrate synthase OS=Rattus norvegicus OX=10116 GN=Acly PE=1 SV=1	0.948663	0.24927	0.671043
Q62825	Exocyst complex component 3 OS=Rattus norvegicus OX=10116 GN=Exoc3 PE=1 SV=1	0.911015	0.249765	0.671074
Q99JE6	1-phosphatidylinositol 4,5-bisphosphate phosphodiesterase beta-3 OS=Rattus norvegicus OX=10116 GN=Plcb3 PE=1 SV=2	0.910171	0.249874	0.671074
P07153	Dolichyl-diphosphooligosaccharide--protein glycosyltransferase subunit 1 OS=Rattus norvegicus OX=10116 GN=Rpn1 PE=2 SV=1	0.967307	0.250618	0.672273
Q6P7S1	Acid ceramidase OS=Rattus norvegicus OX=10116 GN=Asah1 PE=1 SV=1	0.940897	0.251423	0.673635
Q6AY09	Heterogeneous nuclear ribonucleoprotein H2 OS=Rattus norvegicus OX=10116 GN=Hnrnph2 PE=1 SV=1	0.946523	0.252141	0.67476
P63324	40S ribosomal protein S12 OS=Rattus norvegicus OX=10116 GN=Rps12 PE=1 SV=2	0.952694	0.2525	0.674923
Q9EPC6	Profilin-2 OS=Rattus norvegicus OX=10116 GN=Pfn2 PE=1 SV=3	1.05878	0.253092	0.675497
Q4KM62	Palmdelphin OS=Rattus norvegicus OX=10116 GN=Palmd PE=1 SV=1	0.885308	0.253311	0.675497
D3ZXK7	E3 ubiquitin-protein ligase RNF123 OS=Rattus norvegicus OX=10116 GN=Rnf123 PE=1 SV=1	1.12338	0.254714	0.677536
P97852	Peroxisomal multifunctional enzyme type 2 OS=Rattus norvegicus OX=10116 GN=Hsd17b4 PE=1 SV=3	0.953965	0.254748	0.677536
P55213	Caspase-3 OS=Rattus norvegicus OX=10116 GN=Casp3 PE=2 SV=2	1.06384	0.255048	0.677536
Q99J82	Integrin-linked protein kinase OS=Rattus norvegicus OX=10116 GN=Ilk PE=2 SV=1	1.03129	0.255273	0.677536
P63159	High mobility group protein B1 OS=Rattus norvegicus OX=10116 GN=Hmgb1 PE=1 SV=2	0.954313	0.255731	0.677957
P08426	Cationic trypsin-3 OS=Rattus norvegicus OX=10116 GN=Try3 PE=2 SV=1	0.80864	0.256525	0.679267
P62282	40S ribosomal protein S11 OS=Rattus norvegicus OX=10116 GN=Rps11 PE=1 SV=3	1.03548	0.256942	0.679574
Q08163	Adenylyl cyclase-associated protein 1 OS=Rattus norvegicus OX=10116 GN=Cap1 PE=1 SV=3	1.05203	0.257929	0.681188
Q9NQR8	NADH dehydrogenase [ubiquinone] 1 alpha subcomplex assembly factor 4 OS=Rattus norvegicus OX=10116 GN=Ndufaf4 PE=1 SV=1	1.08619	0.258377	0.681188
Q8K3Y6	Zinc finger CCCH-type antiviral protein 1 OS=Rattus norvegicus OX=10116 GN=Zc3hav1 PE=1 SV=1	0.935807	0.258693	0.681188
P54313	Guanine nucleotide-binding protein G(I)/G(S)/G(T) subunit beta-2 OS=Rattus norvegicus OX=10116 GN=Gnb2 PE=1 SV=4	1.0723	0.258943	0.681188
Q5RK09	Eukaryotic translation initiation factor 3 subunit G OS=Rattus norvegicus OX=10116 GN=Eif3g PE=1 SV=1	0.882359	0.259251	0.681188
P37805	Transgelin-3 OS=Rattus norvegicus OX=10116 GN=Tagln3 PE=1 SV=2	1.09795	0.259357	0.681188
O35787	Kinesin-like protein KIF1C OS=Rattus norvegicus OX=10116 GN=Kif1c PE=1 SV=1	1.05475	0.259744	0.681413
Q5PPL3	Sterol-4-alpha-carboxylate 3-dehydrogenase, decarboxylating OS=Rattus norvegicus OX=10116 GN=Nsdhl PE=2 SV=1	0.875522	0.260384	0.682148
O35795	Ectonucleoside triphosphate diphosphohydrolase 2 OS=Rattus norvegicus OX=10116 GN=Entpd2 PE=1 SV=1	0.923516	0.26091	0.682148
Q63135	Complement component receptor 1-like protein OS=Rattus norvegicus OX=10116 GN=Cr1l PE=1 SV=1	0.959293	0.260928	0.682148
Q6XFR6	Glycophorin-C OS=Rattus norvegicus OX=10116 GN=Gypc PE=1 SV=1	0.908434	0.261908	0.68314
P07632	Superoxide dismutase [Cu-Zn] OS=Rattus norvegicus OX=10116 GN=Sod1 PE=1 SV=2	0.965875	0.261911	0.68314
Q3B7U9	Peptidyl-prolyl cis-trans isomerase FKBP8 OS=Rattus norvegicus OX=10116 GN=Fkbp8 PE=2 SV=1	0.852864	0.263749	0.684339
P17164	Tissue alpha-L-fucosidase OS=Rattus norvegicus OX=10116 GN=Fuca1 PE=1 SV=1	0.91939	0.263879	0.684339
Q6P756	Adaptin ear-binding coat-associated protein 2 OS=Rattus norvegicus OX=10116 GN=Necap2 PE=1 SV=2	1.11513	0.263992	0.684339
Q5XIF3	NADH dehydrogenase [ubiquinone] iron-sulfur protein 4, mitochondrial OS=Rattus norvegicus OX=10116 GN=Ndufs4 PE=1 SV=1	0.939652	0.263998	0.684339
Q5U2R7	LRP chaperone MESD OS=Rattus norvegicus OX=10116 GN=Mesd PE=2 SV=1	1.03869	0.264165	0.684339
Q9ESH6	Glutaredoxin-1 OS=Rattus norvegicus OX=10116 GN=Glrx PE=3 SV=3	1.05208	0.264184	0.684339
O70257	Syntaxin-7 OS=Rattus norvegicus OX=10116 GN=Stx7 PE=1 SV=4	0.923962	0.264955	0.684495
Q91Y80	SH3 domain-binding protein 5 OS=Rattus norvegicus OX=10116 GN=Sh3bp5 PE=1 SV=2	0.925433	0.265605	0.684495
Q9Z1M9	Structural maintenance of chromosomes protein 1A OS=Rattus norvegicus OX=10116 GN=Smc1a PE=1 SV=1	0.969646	0.265636	0.684495
P60123	RuvB-like 1 OS=Rattus norvegicus OX=10116 GN=Ruvbl1 PE=1 SV=1	0.970818	0.265749	0.684495
P24368	Peptidyl-prolyl cis-trans isomerase B OS=Rattus norvegicus OX=10116 GN=Ppib PE=1 SV=3	1.04458	0.265935	0.684495
P14659	Heat shock-related 70 kDa protein 2 OS=Rattus norvegicus OX=10116 GN=Hspa2 PE=1 SV=2	0.971317	0.266058	0.684495
Q01129	Decorin OS=Rattus norvegicus OX=10116 GN=Dcn PE=1 SV=1	1.06162	0.2671	0.685804
P04762	Catalase OS=Rattus norvegicus OX=10116 GN=Cat PE=1 SV=3	0.904732	0.267173	0.685804
Q99JD4	CLIP-associating protein 2 OS=Rattus norvegicus OX=10116 GN=Clasp2 PE=1 SV=1	0.905946	0.268383	0.686845
Q9R0J8	Legumain OS=Rattus norvegicus OX=10116 GN=Lgmn PE=1 SV=1	0.802655	0.269368	0.686845
Q7TPJ0	Translocon-associated protein subunit alpha OS=Rattus norvegicus OX=10116 GN=Ssr1 PE=1 SV=1	0.960934	0.26943	0.686845
P0C1X8	AP2-associated protein kinase 1 OS=Rattus norvegicus OX=10116 GN=Aak1 PE=1 SV=1	1.08852	0.269786	0.686845
Q5RKH1	Serine/threonine-protein kinase PRP4 homolog OS=Rattus norvegicus OX=10116 GN=Prpf4b PE=1 SV=1	0.926043	0.269892	0.686845
P30121	Metalloproteinase inhibitor 2 OS=Rattus norvegicus OX=10116 GN=Timp2 PE=1 SV=3	1.06376	0.269914	0.686845
O88272	Matrix metalloproteinase-23 OS=Rattus norvegicus OX=10116 GN=Mmp23 PE=1 SV=1	0.907505	0.270167	0.686845
Q9WUH4	Four and a half LIM domains protein 1 OS=Rattus norvegicus OX=10116 GN=Fhl1 PE=2 SV=1	1.06116	0.270434	0.686845
P07896	Peroxisomal bifunctional enzyme OS=Rattus norvegicus OX=10116 GN=Ehhadh PE=1 SV=2	0.883749	0.270906	0.686845
Q63228	Glia maturation factor beta OS=Rattus norvegicus OX=10116 GN=Gmfb PE=1 SV=2	0.952569	0.270989	0.686845
Q9Z0V6	Thioredoxin-dependent peroxide reductase, mitochondrial OS=Rattus norvegicus OX=10116 GN=Prdx3 PE=1 SV=2	1.03083	0.271005	0.686845
P10860	Glutamate dehydrogenase 1, mitochondrial OS=Rattus norvegicus OX=10116 GN=Glud1 PE=1 SV=2	1.04795	0.271467	0.686845
P84092	AP-2 complex subunit mu OS=Rattus norvegicus OX=10116 GN=Ap2m1 PE=1 SV=1	1.07101	0.271522	0.686845
O35783	Calumenin OS=Rattus norvegicus OX=10116 GN=Calu PE=1 SV=1	0.962178	0.272742	0.68916
Q5XI59	RING finger protein 10 OS=Rattus norvegicus OX=10116 GN=Rnf10 PE=2 SV=1	0.897928	0.273258	0.689695
Q9Z1N4	3'(2'),5'-bisphosphate nucleotidase 1 OS=Rattus norvegicus OX=10116 GN=Bpnt1 PE=1 SV=1	1.04153	0.274224	0.690859
P13109	Fibroblast growth factor 2 OS=Rattus norvegicus OX=10116 GN=Fgf2 PE=1 SV=1	1.11408	0.27433	0.690859
Q63362	NADH dehydrogenase [ubiquinone] 1 alpha subcomplex subunit 5 OS=Rattus norvegicus OX=10116 GN=Ndufa5 PE=1 SV=3	0.93141	0.275349	0.692655
Q91ZW1	Transcription factor A, mitochondrial OS=Rattus norvegicus OX=10116 GN=Tfam PE=2 SV=1	0.895925	0.27573	0.692746
Q9JHC6	WNT1-inducible-signaling pathway protein 2 OS=Rattus norvegicus OX=10116 GN=Wisp2 PE=2 SV=1	0.941362	0.276546	0.692746
P62845	40S ribosomal protein S15 OS=Rattus norvegicus OX=10116 GN=Rps15 PE=1 SV=2	0.929284	0.276841	0.692746
Q99MF4	Interleukin-11 receptor subunit alpha OS=Rattus norvegicus OX=10116 GN=Il11ra1 PE=2 SV=1	0.914257	0.277043	0.692746
P54759	Ephrin type-A receptor 7 OS=Rattus norvegicus OX=10116 GN=Epha7 PE=1 SV=1	1.09964	0.277183	0.692746
Q66HG9	Mitochondrial antiviral-signaling protein OS=Rattus norvegicus OX=10116 GN=Mavs PE=1 SV=1	1.07768	0.277397	0.692746
P20651	Serine/threonine-protein phosphatase 2B catalytic subunit beta isoform OS=Rattus norvegicus OX=10116 GN=Ppp3cb PE=1 SV=1	0.911492	0.277575	0.692746
P63245	Receptor of activated protein C kinase 1 OS=Rattus norvegicus OX=10116 GN=Rack1 PE=1 SV=3	1.02532	0.277833	0.692746
P05943	Protein S100-A10 OS=Rattus norvegicus OX=10116 GN=S100a10 PE=1 SV=2	1.05823	0.278243	0.693006
Q6AYR8	Secernin-2 OS=Rattus norvegicus OX=10116 GN=Scrn2 PE=2 SV=1	1.06592	0.278979	0.694075
Q8VI04	Isoaspartyl peptidase/L-asparaginase OS=Rattus norvegicus OX=10116 GN=Asrgl1 PE=1 SV=1	0.951783	0.279385	0.694322
P19999	Mannose-binding protein A OS=Rattus norvegicus OX=10116 GN=Mbl1 PE=1 SV=1	1.07073	0.279916	0.694879
Q6P4Z9	COP9 signalosome complex subunit 8 OS=Rattus norvegicus OX=10116 GN=Cops8 PE=2 SV=1	1.07405	0.280493	0.695549
P06685	Sodium/potassium-transporting ATPase subunit alpha-1 OS=Rattus norvegicus OX=10116 GN=Atp1a1 PE=1 SV=1	0.972098	0.281052	0.695958
Q5BJK8	Golgi integral membrane protein 4 OS=Rattus norvegicus OX=10116 GN=Golim4 PE=1 SV=2	0.930771	0.281273	0.695958
Q9WVB1	Ras-related protein Rab-6A OS=Rattus norvegicus OX=10116 GN=Rab6a PE=1 SV=2	1.04067	0.282363	0.697352
Q7TMA5	Apolipoprotein B-100 OS=Rattus norvegicus OX=10116 GN=Apob PE=1 SV=1	1.09461	0.282452	0.697352
Q6AYS7	Aminoacylase-1A OS=Rattus norvegicus OX=10116 GN=Acy1a PE=1 SV=1	0.957186	0.283234	0.697754
Q5FVM4	Non-POU domain-containing octamer-binding protein OS=Rattus norvegicus OX=10116 GN=Nono PE=1 SV=3	0.956986	0.283873	0.697754
P14270	cAMP-specific 3',5'-cyclic phosphodiesterase 4D OS=Rattus norvegicus OX=10116 GN=Pde4d PE=1 SV=4	1.27228	0.283874	0.697754
D3ZZL9	GRIP and coiled-coil domain-containing protein 2 OS=Rattus norvegicus OX=10116 GN=Gcc2 PE=1 SV=1	0.84772	0.284033	0.697754
Q6AYC4	Macrophage-capping protein OS=Rattus norvegicus OX=10116 GN=Capg PE=1 SV=1	0.946596	0.284156	0.697754
P35171	Cytochrome c oxidase subunit 7A2, mitochondrial OS=Rattus norvegicus OX=10116 GN=Cox7a2 PE=1 SV=1	1.03591	0.284764	0.698315
Q3MID3	ADP-ribosylation factor GTPase-activating protein 2 OS=Rattus norvegicus OX=10116 GN=Arfgap2 PE=1 SV=1	1.03988	0.285001	0.698315
Q5XI20	Maturin OS=Rattus norvegicus OX=10116 GN=Mturn PE=2 SV=1	0.850892	0.285414	0.69857
Q498C8	Protein RER1 OS=Rattus norvegicus OX=10116 GN=Rer1 PE=1 SV=1	1.099	0.285749	0.698635
P14562	Lysosome-associated membrane glycoprotein 1 OS=Rattus norvegicus OX=10116 GN=Lamp1 PE=1 SV=1	0.879049	0.286569	0.698892
Q5PQJ5	Rho GTPase-activating protein 29 OS=Rattus norvegicus OX=10116 GN=Arhgap29 PE=1 SV=2	0.818014	0.286628	0.698892
B5DEH2	Erlin-2 OS=Rattus norvegicus OX=10116 GN=Erlin2 PE=1 SV=1	0.964848	0.286781	0.698892
P50123	Glutamyl aminopeptidase OS=Rattus norvegicus OX=10116 GN=Enpep PE=1 SV=2	1.08439	0.287089	0.698892
Q7TM96	Zinc finger protein 622 OS=Rattus norvegicus OX=10116 GN=Znf622 PE=1 SV=2	0.882648	0.288691	0.701748
Q62868	Rho-associated protein kinase 2 OS=Rattus norvegicus OX=10116 GN=Rock2 PE=1 SV=2	0.970833	0.288882	0.701748
Q5XIP6	Flap endonuclease 1 OS=Rattus norvegicus OX=10116 GN=Fen1 PE=2 SV=1	0.888686	0.28979	0.702988
P83732	60S ribosomal protein L24 OS=Rattus norvegicus OX=10116 GN=Rpl24 PE=2 SV=1	1.07988	0.290044	0.702988
O09175	Aminopeptidase B OS=Rattus norvegicus OX=10116 GN=Rnpep PE=1 SV=2	0.919858	0.290542	0.702988
Q10728	Protein phosphatase 1 regulatory subunit 12A OS=Rattus norvegicus OX=10116 GN=Ppp1r12a PE=1 SV=2	0.96322	0.290982	0.702988
Q91ZN1	Coronin-1A OS=Rattus norvegicus OX=10116 GN=Coro1a PE=1 SV=3	0.882916	0.291377	0.702988
P0C0R5	Phosphoinositide 3-kinase regulatory subunit 4 OS=Rattus norvegicus OX=10116 GN=Pik3r4 PE=3 SV=2	0.94233	0.291765	0.702988
P25304	Agrin OS=Rattus norvegicus OX=10116 GN=Agrn PE=1 SV=2	1.03866	0.292031	0.702988
O35094	Mitochondrial import inner membrane translocase subunit TIM44 OS=Rattus norvegicus OX=10116 GN=Timm44 PE=1 SV=1	1.05156	0.292674	0.702988
F1LRS8	CD2-associated protein OS=Rattus norvegicus OX=10116 GN=Cd2ap PE=1 SV=2	0.95257	0.292832	0.702988
C9WPN6	Eukaryotic translation initiation factor 2 subunit 3, Y-linked OS=Rattus norvegicus OX=10116 GN=Eif2s3y PE=2 SV=2	1.05455	0.292916	0.702988
P13832	Myosin regulatory light chain RLC-A OS=Rattus norvegicus OX=10116 GN=Rlc-a PE=2 SV=2	1.04334	0.293469	0.702988
P62994	Growth factor receptor-bound protein 2 OS=Rattus norvegicus OX=10116 GN=Grb2 PE=1 SV=1	1.0913	0.293512	0.702988
Q62848	ADP-ribosylation factor GTPase-activating protein 1 OS=Rattus norvegicus OX=10116 GN=Arfgap1 PE=1 SV=1	0.953588	0.293819	0.702988
Q4KM74	Vesicle-trafficking protein SEC22b OS=Rattus norvegicus OX=10116 GN=Sec22b PE=1 SV=3	0.943875	0.294208	0.702988
P14668	Annexin A5 OS=Rattus norvegicus OX=10116 GN=Anxa5 PE=1 SV=3	1.03064	0.294414	0.702988
D4A3K5	Histone H1.1 OS=Rattus norvegicus OX=10116 GN=Hist1h1a PE=1 SV=1	0.91441	0.294526	0.702988
Q9JHZ4	GRIP1-associated protein 1 OS=Rattus norvegicus OX=10116 GN=Gripap1 PE=1 SV=1	0.956891	0.294846	0.702988
P08082	Clathrin light chain B OS=Rattus norvegicus OX=10116 GN=Cltb PE=1 SV=1	0.90458	0.295257	0.702988
Q5XIU9	Membrane-associated progesterone receptor component 2 OS=Rattus norvegicus OX=10116 GN=Pgrmc2 PE=1 SV=1	0.944727	0.295442	0.702988
Q68FX7	THO complex subunit 5 homolog OS=Rattus norvegicus OX=10116 GN=Thoc5 PE=2 SV=1	1.0698	0.295603	0.702988
Q01986	Dual specificity mitogen-activated protein kinase kinase 1 OS=Rattus norvegicus OX=10116 GN=Map2k1 PE=1 SV=2	0.969911	0.296713	0.703362
P09216	Protein kinase C epsilon type OS=Rattus norvegicus OX=10116 GN=Prkce PE=1 SV=1	0.941724	0.296729	0.703362
Q5U1X1	Oligoribonuclease, mitochondrial OS=Rattus norvegicus OX=10116 GN=Rexo2 PE=2 SV=1	0.976847	0.297218	0.703362
Q5QE80	Aldehyde oxidase 3 OS=Rattus norvegicus OX=10116 GN=Aox3 PE=1 SV=1	0.92302	0.297265	0.703362
Q6AYT3	tRNA-splicing ligase RtcB homolog OS=Rattus norvegicus OX=10116 GN=Rtcb PE=2 SV=1	0.977359	0.297313	0.703362
Q8VHQ7	Synaptotagmin-like protein 4 OS=Rattus norvegicus OX=10116 GN=Sytl4 PE=1 SV=1	1.12227	0.297769	0.703704
Q5I0L4	Cytosolic Fe-S cluster assembly factor NUBP1 OS=Rattus norvegicus OX=10116 GN=Nubp1 PE=1 SV=1	0.933373	0.298375	0.704401
P27615	Lysosome membrane protein 2 OS=Rattus norvegicus OX=10116 GN=Scarb2 PE=1 SV=2	0.830258	0.299108	0.705215
Q62771	Signal transducer and activator of transcription 5A OS=Rattus norvegicus OX=10116 GN=Stat5a PE=1 SV=1	0.896738	0.299345	0.705215
Q99N27	Sorting nexin-1 OS=Rattus norvegicus OX=10116 GN=Snx1 PE=1 SV=1	0.963748	0.299689	0.705215
Q6URK4	Heterogeneous nuclear ribonucleoprotein A3 OS=Rattus norvegicus OX=10116 GN=Hnrnpa3 PE=1 SV=1	1.02785	0.300186	0.705215
P35559	Insulin-degrading enzyme OS=Rattus norvegicus OX=10116 GN=Ide PE=1 SV=1	1.04507	0.300277	0.705215
P07633	Propionyl-CoA carboxylase beta chain, mitochondrial OS=Rattus norvegicus OX=10116 GN=Pccb PE=2 SV=1	1.0246	0.300941	0.706041
P57113	Maleylacetoacetate isomerase OS=Rattus norvegicus OX=10116 GN=Gstz1 PE=1 SV=2	0.938365	0.302136	0.707958
Q5XIA8	Growth hormone-inducible transmembrane protein OS=Rattus norvegicus OX=10116 GN=Ghitm PE=2 SV=1	1.096	0.302614	0.707958
Q66H20	Polypyrimidine tract-binding protein 2 OS=Rattus norvegicus OX=10116 GN=Ptbp2 PE=1 SV=1	0.914345	0.303006	0.707958
P09812	Glycogen phosphorylase, muscle form OS=Rattus norvegicus OX=10116 GN=Pygm PE=1 SV=5	1.05173	0.303009	0.707958
Q07009	Calpain-2 catalytic subunit OS=Rattus norvegicus OX=10116 GN=Capn2 PE=1 SV=3	1.03204	0.303406	0.708155
P54319	Phospholipase A-2-activating protein OS=Rattus norvegicus OX=10116 GN=Plaa PE=1 SV=3	0.968751	0.304322	0.709359
O08590	Membrane primary amine oxidase OS=Rattus norvegicus OX=10116 GN=Aoc3 PE=1 SV=4	1.03627	0.304548	0.709359
Q9ES53	Ubiquitin recognition factor in ER-associated degradation protein 1 OS=Rattus norvegicus OX=10116 GN=Ufd1 PE=1 SV=1	1.0367	0.305357	0.710511
O89049	Thioredoxin reductase 1, cytoplasmic OS=Rattus norvegicus OX=10116 GN=Txnrd1 PE=1 SV=5	1.02854	0.306162	0.711655
Q66H85	Ankyrin repeat and zinc finger domain-containing protein 1 OS=Rattus norvegicus OX=10116 GN=Ankzf1 PE=2 SV=1	1.51787	0.306546	0.711816
P97711	G protein-coupled receptor kinase 6 OS=Rattus norvegicus OX=10116 GN=Grk6 PE=2 SV=1	0.938772	0.307006	0.712088
P47942	Dihydropyrimidinase-related protein 2 OS=Rattus norvegicus OX=10116 GN=Dpysl2 PE=1 SV=1	0.983965	0.307736	0.712088
B2RYW8	MICOS complex subunit Mic10 OS=Rattus norvegicus OX=10116 GN=Micos10 PE=3 SV=1	0.94105	0.30789	0.712088
Q01579	Glutathione S-transferase theta-1 OS=Rattus norvegicus OX=10116 GN=Gstt1 PE=1 SV=2	1.06599	0.307922	0.712088
P50116	Protein S100-A9 OS=Rattus norvegicus OX=10116 GN=S100a9 PE=1 SV=3	0.545128	0.308388	0.712254
Q80X08	WASH complex subunit 2 OS=Rattus norvegicus OX=10116 GN=Washc2 PE=1 SV=1	0.894446	0.308622	0.712254
Q4G017	Nischarin OS=Rattus norvegicus OX=10116 GN=Nisch PE=2 SV=2	0.92094	0.309605	0.713794
P06866	Haptoglobin OS=Rattus norvegicus OX=10116 GN=Hp PE=1 SV=3	0.849333	0.310311	0.714343
Q9JLS3	Serine/threonine-protein kinase TAO2 OS=Rattus norvegicus OX=10116 GN=Taok2 PE=1 SV=1	0.943577	0.310474	0.714343
D4A4T9	Cysteine and histidine-rich domain-containing protein 1 OS=Rattus norvegicus OX=10116 GN=Chordc1 PE=3 SV=1	0.95223	0.311	0.714826
Q6PEC4	S-phase kinase-associated protein 1 OS=Rattus norvegicus OX=10116 GN=Skp1 PE=1 SV=3	0.95549	0.311833	0.715822
P20070	NADH-cytochrome b5 reductase 3 OS=Rattus norvegicus OX=10116 GN=Cyb5r3 PE=1 SV=2	1.04125	0.312065	0.715822
Q63364	E3 ubiquitin-protein ligase Praja-2 OS=Rattus norvegicus OX=10116 GN=Pja2 PE=2 SV=1	0.894203	0.312552	0.716212
P31000	Vimentin OS=Rattus norvegicus OX=10116 GN=Vim PE=1 SV=2	0.956836	0.313531	0.717025
O08815	STE20-like serine/threonine-protein kinase OS=Rattus norvegicus OX=10116 GN=Slk PE=1 SV=1	0.965961	0.31354	0.717025
O08619	Coagulation factor XIII A chain OS=Rattus norvegicus OX=10116 GN=F13a1 PE=2 SV=3	0.911641	0.316085	0.722116
P07338	Chymotrypsinogen B OS=Rattus norvegicus OX=10116 GN=Ctrb1 PE=1 SV=1	2.39803	0.317937	0.724711
P70619	Glutathione reductase (Fragment) OS=Rattus norvegicus OX=10116 GN=Gsr PE=2 SV=2	0.970804	0.318177	0.724711
O54753	17-beta-hydroxysteroid dehydrogenase type 6 OS=Rattus norvegicus OX=10116 GN=Hsd17b6 PE=1 SV=2	1.46387	0.318776	0.724711
B2GV06	Succinyl-CoA:3-ketoacid coenzyme A transferase 1, mitochondrial OS=Rattus norvegicus OX=10116 GN=Oxct1 PE=1 SV=1	1.02292	0.31901	0.724711
P08699	Galectin-3 OS=Rattus norvegicus OX=10116 GN=Lgals3 PE=1 SV=4	0.869331	0.319037	0.724711
P28037	Cytosolic 10-formyltetrahydrofolate dehydrogenase OS=Rattus norvegicus OX=10116 GN=Aldh1l1 PE=1 SV=3	0.87004	0.319326	0.724711
P62775	Myotrophin OS=Rattus norvegicus OX=10116 GN=Mtpn PE=1 SV=2	0.969065	0.319462	0.724711
Q9ESN0	Protein Niban 1 OS=Rattus norvegicus OX=10116 GN=Niban1 PE=1 SV=2	0.9682	0.321266	0.728074
Q499N5	Medium-chain acyl-CoA ligase ACSF2, mitochondrial OS=Rattus norvegicus OX=10116 GN=Acsf2 PE=2 SV=1	1.05334	0.323447	0.731174
Q5RJQ4	NAD-dependent protein deacetylase sirtuin-2 OS=Rattus norvegicus OX=10116 GN=Sirt2 PE=1 SV=1	1.07095	0.32396	0.731174
Q641Z2	Tyrosine-protein phosphatase non-receptor type 9 OS=Rattus norvegicus OX=10116 GN=Ptpn9 PE=2 SV=1	0.955892	0.324913	0.731174
P14841	Cystatin-C OS=Rattus norvegicus OX=10116 GN=Cst3 PE=1 SV=2	1.02869	0.324931	0.731174
Q4V8F9	Hydroxysteroid dehydrogenase-like protein 2 OS=Rattus norvegicus OX=10116 GN=Hsdl2 PE=2 SV=1	0.930577	0.325064	0.731174
Q6JE36	Protein NDRG1 OS=Rattus norvegicus OX=10116 GN=Ndrg1 PE=1 SV=1	0.969745	0.325071	0.731174
Q5XHY5	Threonine--tRNA ligase, cytoplasmic OS=Rattus norvegicus OX=10116 GN=Tars PE=1 SV=1	1.05304	0.325352	0.731174
Q9ET61	Complement component C1q receptor OS=Rattus norvegicus OX=10116 GN=Cd93 PE=1 SV=1	1.09912	0.325511	0.731174
Q00729	Histone H2B type 1-A OS=Rattus norvegicus OX=10116 GN=Hist1h2ba PE=1 SV=2	0.869966	0.325547	0.731174
F1LQ70	Arachidonate 12-lipoxygenase, 12S-type OS=Rattus norvegicus OX=10116 GN=Alox12 PE=1 SV=1	1.1127	0.326647	0.731174
P70583	Deoxyuridine 5'-triphosphate nucleotidohydrolase OS=Rattus norvegicus OX=10116 GN=Dut PE=2 SV=3	1.0943	0.326716	0.731174
P22734	Catechol O-methyltransferase OS=Rattus norvegicus OX=10116 GN=Comt PE=1 SV=2	1.05339	0.326972	0.731174
Q9JJP9	Ubiquilin-1 OS=Rattus norvegicus OX=10116 GN=Ubqln1 PE=1 SV=1	0.951624	0.327014	0.731174
P13264	Glutaminase kidney isoform, mitochondrial OS=Rattus norvegicus OX=10116 GN=Gls PE=1 SV=2	1.03403	0.327423	0.731174
P18297	Sepiapterin reductase OS=Rattus norvegicus OX=10116 GN=Spr PE=1 SV=1	1.09653	0.327509	0.731174
Q5XIT9	Methylcrotonoyl-CoA carboxylase beta chain, mitochondrial OS=Rattus norvegicus OX=10116 GN=Mccc2 PE=2 SV=1	0.939222	0.327801	0.731174
P07483	Fatty acid-binding protein, heart OS=Rattus norvegicus OX=10116 GN=Fabp3 PE=1 SV=2	0.684193	0.328294	0.731189
P82808	Glutamine--fructose-6-phosphate aminotransferase [isomerizing] 1 OS=Rattus norvegicus OX=10116 GN=Gfpt1 PE=1 SV=3	1.04528	0.328454	0.731189
P09117	Fructose-bisphosphate aldolase C OS=Rattus norvegicus OX=10116 GN=Aldoc PE=1 SV=3	0.929261	0.329565	0.731615
P13086	Succinate--CoA ligase [ADP/GDP-forming] subunit alpha, mitochondrial OS=Rattus norvegicus OX=10116 GN=Suclg1 PE=2 SV=2	1.02359	0.329795	0.731615
A0JPM9	Eukaryotic translation initiation factor 3 subunit J OS=Rattus norvegicus OX=10116 GN=Eif3j PE=1 SV=1	0.968936	0.330145	0.731615
Q4KSH7	Dual specificity mitogen-activated protein kinase kinase 7 OS=Rattus norvegicus OX=10116 GN=Map2k7 PE=1 SV=1	0.949823	0.330149	0.731615
P61751	ADP-ribosylation factor 4 OS=Rattus norvegicus OX=10116 GN=Arf4 PE=2 SV=2	1.04526	0.330261	0.731615
Q9JJW1	Tetraspanin-2 OS=Rattus norvegicus OX=10116 GN=Tspan2 PE=1 SV=1	1.13341	0.331435	0.732152
A8IHN8	Uncharacterized protein C11orf96 homolog OS=Rattus norvegicus OX=10116 GN=Ag2 PE=1 SV=1	0.937698	0.331761	0.732152
Q6AXM7	HBS1-like protein OS=Rattus norvegicus OX=10116 GN=Hbs1l PE=1 SV=1	0.951973	0.331836	0.732152
Q9R1J8	Prolyl 3-hydroxylase 1 OS=Rattus norvegicus OX=10116 GN=P3h1 PE=1 SV=1	0.94071	0.331888	0.732152
A1A5S1	Pre-mRNA-processing factor 6 OS=Rattus norvegicus OX=10116 GN=Prpf6 PE=1 SV=1	1.04154	0.33212	0.732152
Q6AYK1	RNA-binding protein with serine-rich domain 1 OS=Rattus norvegicus OX=10116 GN=Rnps1 PE=2 SV=1	0.93882	0.332687	0.732171
Q6P6R2	Dihydrolipoyl dehydrogenase, mitochondrial OS=Rattus norvegicus OX=10116 GN=Dld PE=1 SV=1	0.958115	0.332776	0.732171
P97536	Cullin-associated NEDD8-dissociated protein 1 OS=Rattus norvegicus OX=10116 GN=Cand1 PE=1 SV=1	0.981665	0.333385	0.732778
P61107	Ras-related protein Rab-14 OS=Rattus norvegicus OX=10116 GN=Rab14 PE=1 SV=3	1.0365	0.333938	0.732778
Q9QWE9	Glutathione hydrolase 5 proenzyme OS=Rattus norvegicus OX=10116 GN=Ggt5 PE=2 SV=1	0.945624	0.334022	0.732778
P16261	Graves disease carrier protein (Fragment) OS=Rattus norvegicus OX=10116 GN=Slc25a16 PE=2 SV=1	0.820858	0.334606	0.733346
Q66H70	Interleukin-33 OS=Rattus norvegicus OX=10116 GN=Il33 PE=2 SV=1	0.942314	0.335902	0.734588
P25886	60S ribosomal protein L29 OS=Rattus norvegicus OX=10116 GN=Rpl29 PE=1 SV=3	1.11813	0.336743	0.734588
Q09429	ATP-binding cassette sub-family C member 8 OS=Rattus norvegicus OX=10116 GN=Abcc8 PE=1 SV=4	0.901195	0.336748	0.734588
B1WC61	Complex I assembly factor ACAD9, mitochondrial OS=Rattus norvegicus OX=10116 GN=Acad9 PE=1 SV=1	0.961662	0.336924	0.734588
Q63716	Peroxiredoxin-1 OS=Rattus norvegicus OX=10116 GN=Prdx1 PE=1 SV=1	0.978584	0.337062	0.734588
P85968	6-phosphogluconate dehydrogenase, decarboxylating OS=Rattus norvegicus OX=10116 GN=Pgd PE=1 SV=1	0.981188	0.337226	0.734588
Q792H5	CUGBP Elav-like family member 2 OS=Rattus norvegicus OX=10116 GN=Celf2 PE=2 SV=1	0.891277	0.337772	0.734588
P52591	Nuclear envelope pore membrane protein POM 121 OS=Rattus norvegicus OX=10116 GN=Pom121 PE=1 SV=1	0.920222	0.338047	0.734588
P67874	Casein kinase II subunit beta OS=Rattus norvegicus OX=10116 GN=Csnk2b PE=1 SV=1	0.957546	0.338092	0.734588
P61621	Protein transport protein Sec61 subunit alpha isoform 1 OS=Rattus norvegicus OX=10116 GN=Sec61a1 PE=2 SV=2	0.958191	0.338435	0.734629
O70142	SHC-transforming protein 2 OS=Rattus norvegicus OX=10116 GN=Shc2 PE=2 SV=2	1.1988	0.339767	0.736812
A0JPJ7	Obg-like ATPase 1 OS=Rattus norvegicus OX=10116 GN=Ola1 PE=2 SV=1	1.0264	0.341271	0.739366
Q6AXQ0	SUMO-activating enzyme subunit 1 OS=Rattus norvegicus OX=10116 GN=Sae1 PE=2 SV=1	1.02475	0.34171	0.739391
F1LPQ2	Activating signal cointegrator 1 complex subunit 3 OS=Rattus norvegicus OX=10116 GN=Ascc3 PE=3 SV=1	0.936734	0.341936	0.739391
B4F7E8	Protein Niban 2 OS=Rattus norvegicus OX=10116 GN=Niban2 PE=1 SV=1	0.971509	0.342807	0.740447
P28042	Single-stranded DNA-binding protein, mitochondrial OS=Rattus norvegicus OX=10116 GN=Ssbp1 PE=1 SV=2	0.954992	0.343078	0.740447
P27704	Mitogen-activated protein kinase 6 OS=Rattus norvegicus OX=10116 GN=Mapk6 PE=2 SV=2	0.470466	0.343465	0.740576
P62959	Histidine triad nucleotide-binding protein 1 OS=Rattus norvegicus OX=10116 GN=Hint1 PE=1 SV=5	0.980123	0.344068	0.741169
P47860	ATP-dependent 6-phosphofructokinase, platelet type OS=Rattus norvegicus OX=10116 GN=Pfkp PE=1 SV=2	0.93104	0.345687	0.743744
Q5I0H9	Protein disulfide-isomerase A5 OS=Rattus norvegicus OX=10116 GN=Pdia5 PE=2 SV=1	1.06414	0.346198	0.743744
Q641Z6	EH domain-containing protein 1 OS=Rattus norvegicus OX=10116 GN=Ehd1 PE=1 SV=1	1.01953	0.346406	0.743744
P62749	Hippocalcin-like protein 1 OS=Rattus norvegicus OX=10116 GN=Hpcal1 PE=1 SV=2	1.04014	0.346577	0.743744
P41562	Isocitrate dehydrogenase [NADP] cytoplasmic OS=Rattus norvegicus OX=10116 GN=Idh1 PE=1 SV=1	0.955847	0.347401	0.74406
Q78ZR5	Homeodomain-only protein OS=Rattus norvegicus OX=10116 GN=Hopx PE=1 SV=1	0.897006	0.347818	0.74406
O54975	Xaa-Pro aminopeptidase 1 OS=Rattus norvegicus OX=10116 GN=Xpnpep1 PE=1 SV=1	0.915787	0.347945	0.74406
D3ZBN0	Histone H1.5 OS=Rattus norvegicus OX=10116 GN=Hist1h1b PE=1 SV=1	1.10685	0.348369	0.74406
P02764	Alpha-1-acid glycoprotein OS=Rattus norvegicus OX=10116 GN=Orm1 PE=2 SV=1	0.805931	0.348523	0.74406
P42346	Serine/threonine-protein kinase mTOR OS=Rattus norvegicus OX=10116 GN=Mtor PE=1 SV=1	0.933306	0.348696	0.74406
P29266	3-hydroxyisobutyrate dehydrogenase, mitochondrial OS=Rattus norvegicus OX=10116 GN=Hibadh PE=1 SV=3	0.960733	0.349363	0.74408
P55159	Serum paraoxonase/arylesterase 1 OS=Rattus norvegicus OX=10116 GN=Pon1 PE=1 SV=3	1.06813	0.349783	0.74408
Q99372	Elastin OS=Rattus norvegicus OX=10116 GN=Eln PE=1 SV=2	1.05021	0.349864	0.74408
P47197	RAC-beta serine/threonine-protein kinase OS=Rattus norvegicus OX=10116 GN=Akt2 PE=1 SV=1	1.09746	0.35002	0.74408
Q80T18	Glia maturation factor gamma OS=Rattus norvegicus OX=10116 GN=Gmfg PE=2 SV=1	0.925977	0.351256	0.746007
P08592	Amyloid-beta A4 protein OS=Rattus norvegicus OX=10116 GN=App PE=1 SV=2	0.933383	0.35196	0.746803
Q9R037	WD repeat-containing protein 44 OS=Rattus norvegicus OX=10116 GN=Wdr44 PE=1 SV=1	0.965913	0.352952	0.748205
P83871	PHD finger-like domain-containing protein 5A OS=Rattus norvegicus OX=10116 GN=Phf5a PE=2 SV=1	0.955372	0.353452	0.748565
P20767	Ig lambda-2 chain C region OS=Rattus norvegicus OX=10116 PE=4 SV=1	0.829427	0.354954	0.751042
Q09167	Serine/arginine-rich splicing factor 5 OS=Rattus norvegicus OX=10116 GN=Srsf5 PE=1 SV=1	1.08973	0.355745	0.751631
Q8VHU4	Elongator complex protein 1 OS=Rattus norvegicus OX=10116 GN=Elp1 PE=2 SV=1	0.974146	0.355896	0.751631
D3ZA76	Serine protease HTRA3 OS=Rattus norvegicus OX=10116 GN=Htra3 PE=2 SV=1	1.07811	0.357027	0.753043
O08564	Phospholipid phosphatase 1 OS=Rattus norvegicus OX=10116 GN=Plpp1 PE=1 SV=1	1.06094	0.357616	0.753043
P46413	Glutathione synthetase OS=Rattus norvegicus OX=10116 GN=Gss PE=1 SV=1	0.969578	0.357618	0.753043
O88764	Death-associated protein kinase 3 OS=Rattus norvegicus OX=10116 GN=Dapk3 PE=1 SV=1	1.05874	0.357895	0.753043
F1M3G7	A-kinase anchor protein 13 OS=Rattus norvegicus OX=10116 GN=Akap13 PE=1 SV=2	1.10303	0.359218	0.753768
P05712	Ras-related protein Rab-2A OS=Rattus norvegicus OX=10116 GN=Rab2a PE=2 SV=1	0.976204	0.359529	0.753768
Q63598	Plastin-3 OS=Rattus norvegicus OX=10116 GN=Pls3 PE=1 SV=2	1.0261	0.359869	0.753768
Q5PPJ4	Deoxyhypusine hydroxylase OS=Rattus norvegicus OX=10116 GN=Dohh PE=2 SV=1	1.05163	0.360023	0.753768
Q6AY97	Coiled-coil domain-containing protein 91 OS=Rattus norvegicus OX=10116 GN=Ccdc91 PE=1 SV=1	0.873427	0.360317	0.753768
Q5NDL0	EGF domain-specific O-linked N-acetylglucosamine transferase OS=Rattus norvegicus OX=10116 GN=Eogt PE=2 SV=1	1.08569	0.360529	0.753768
P53676	AP-3 complex subunit mu-1 OS=Rattus norvegicus OX=10116 GN=Ap3m1 PE=1 SV=1	1.05687	0.36057	0.753768
O35567	Bifunctional purine biosynthesis protein PURH OS=Rattus norvegicus OX=10116 GN=Atic PE=1 SV=2	1.02698	0.362308	0.755654
P63095	Guanine nucleotide-binding protein G(s) subunit alpha isoforms short OS=Rattus norvegicus OX=10116 GN=Gnas PE=1 SV=1	0.979522	0.362338	0.755654
P50393	Cytosolic phospholipase A2 OS=Rattus norvegicus OX=10116 GN=Pla2g4a PE=1 SV=1	1.03418	0.362776	0.755654
Q99PD4	Actin-related protein 2/3 complex subunit 1A OS=Rattus norvegicus OX=10116 GN=Arpc1a PE=2 SV=1	0.954977	0.362878	0.755654
A1L1K3	Anaphase-promoting complex subunit 5 OS=Rattus norvegicus OX=10116 GN=Anapc5 PE=2 SV=1	0.913287	0.363363	0.755654
P97849	Long-chain fatty acid transport protein 1 OS=Rattus norvegicus OX=10116 GN=Slc27a1 PE=2 SV=1	0.958627	0.364068	0.755654
Q5PPJ9	Endophilin-B2 OS=Rattus norvegicus OX=10116 GN=Sh3glb2 PE=1 SV=2	0.944231	0.364086	0.755654
P11442	Clathrin heavy chain 1 OS=Rattus norvegicus OX=10116 GN=Cltc PE=1 SV=3	0.979147	0.364143	0.755654
Q4V885	Collectin-12 OS=Rattus norvegicus OX=10116 GN=Colec12 PE=2 SV=1	0.90361	0.365641	0.757869
A1A5P0	Cdc42 effector protein 1 OS=Rattus norvegicus OX=10116 GN=Cdc42ep1 PE=1 SV=1	1.09689	0.365879	0.757869
Q64632	Integrin beta-4 OS=Rattus norvegicus OX=10116 GN=Itgb4 PE=1 SV=1	1.15777	0.366799	0.759072
Q6P7B0	Tryptophan--tRNA ligase, cytoplasmic OS=Rattus norvegicus OX=10116 GN=Wars PE=1 SV=2	1.03165	0.367131	0.759072
P80254	D-dopachrome decarboxylase OS=Rattus norvegicus OX=10116 GN=Ddt PE=1 SV=3	0.942373	0.369453	0.762376
Q4V897	Coiled-coil domain-containing protein 90B, mitochondrial OS=Rattus norvegicus OX=10116 GN=Ccdc90b PE=2 SV=1	0.878661	0.369638	0.762376
P00481	Ornithine carbamoyltransferase, mitochondrial OS=Rattus norvegicus OX=10116 GN=Otc PE=1 SV=1	1.7721	0.369943	0.762376
Q499P8	RUS1 family protein C16orf58 homolog OS=Rattus norvegicus OX=10116 PE=2 SV=1	1.04543	0.370476	0.762376
Q642C0	DnaJ homolog subfamily C member 8 OS=Rattus norvegicus OX=10116 GN=Dnajc8 PE=2 SV=1	1.03304	0.37056	0.762376
Q9QZK5	Serine protease HTRA1 OS=Rattus norvegicus OX=10116 GN=Htra1 PE=2 SV=1	1.09278	0.370749	0.762376
A2RUV9	Adipocyte enhancer-binding protein 1 OS=Rattus norvegicus OX=10116 GN=Aebp1 PE=2 SV=1	0.95822	0.37205	0.763309
Q4V899	Transmembrane protein 165 OS=Rattus norvegicus OX=10116 GN=Tmem165 PE=2 SV=1	0.880976	0.372338	0.763309
P27952	40S ribosomal protein S2 OS=Rattus norvegicus OX=10116 GN=Rps2 PE=1 SV=1	1.0409	0.372576	0.763309
O88201	C-type lectin domain family 11 member A OS=Rattus norvegicus OX=10116 GN=Clec11a PE=2 SV=1	1.05591	0.373316	0.763309
Q9R0E0	Ceramide glucosyltransferase OS=Rattus norvegicus OX=10116 GN=Ugcg PE=1 SV=1	0.476149	0.373451	0.763309
Q62930	Complement component C9 OS=Rattus norvegicus OX=10116 GN=C9 PE=1 SV=1	0.931248	0.374006	0.763309
Q812D1	PC4 and SFRS1-interacting protein OS=Rattus norvegicus OX=10116 GN=Psip1 PE=1 SV=1	0.954013	0.374331	0.763309
Q5HZV9	Protein phosphatase 1 regulatory subunit 7 OS=Rattus norvegicus OX=10116 GN=Ppp1r7 PE=1 SV=1	1.02523	0.374472	0.763309
Q9QY17	Protein kinase C and casein kinase substrate in neurons 2 protein OS=Rattus norvegicus OX=10116 GN=Pacsin2 PE=1 SV=2	0.968078	0.374574	0.763309
O70277	Tripartite motif-containing protein 3 OS=Rattus norvegicus OX=10116 GN=Trim3 PE=1 SV=1	1.05211	0.374574	0.763309
O35303-5	Isoform 5 of Dynamin-1-like protein OS=Rattus norvegicus OX=10116 GN=Dnm1l	0.977351	0.375572	0.764224
Q03248	Beta-ureidopropionase OS=Rattus norvegicus OX=10116 GN=Upb1 PE=1 SV=1	1.18228	0.376244	0.764224
O35244	Peroxiredoxin-6 OS=Rattus norvegicus OX=10116 GN=Prdx6 PE=1 SV=3	0.972774	0.376338	0.764224
B3GNI6	Septin-11 OS=Rattus norvegicus OX=10116 GN=Septin11 PE=1 SV=1	1.02935	0.377291	0.764224
P62250	40S ribosomal protein S16 OS=Rattus norvegicus OX=10116 GN=Rps16 PE=1 SV=2	1.05258	0.377506	0.764224
Q8K1Q0	Glycylpeptide N-tetradecanoyltransferase 1 OS=Rattus norvegicus OX=10116 GN=Nmt1 PE=1 SV=1	0.957072	0.377852	0.764224
P24155	Thimet oligopeptidase OS=Rattus norvegicus OX=10116 GN=Thop1 PE=1 SV=4	0.943909	0.378196	0.764224
P12749	60S ribosomal protein L26 OS=Rattus norvegicus OX=10116 GN=Rpl26 PE=1 SV=1	1.07389	0.378286	0.764224
P49793	Nuclear pore complex protein Nup98-Nup96 OS=Rattus norvegicus OX=10116 GN=Nup98 PE=1 SV=2	1.05938	0.378513	0.764224
Q2IBD4	Cortactin-binding protein 2 OS=Rattus norvegicus OX=10116 GN=Cttnbp2 PE=1 SV=1	0.957274	0.378838	0.764224
P85972	Vinculin OS=Rattus norvegicus OX=10116 GN=Vcl PE=1 SV=1	1.02695	0.379046	0.764224
Q5PPK9	EARP and GARP complex-interacting protein 1 OS=Rattus norvegicus OX=10116 GN=Eipr1 PE=1 SV=1	0.956738	0.379419	0.764224
P18211	Rano class II histocompatibility antigen, D-1 beta chain OS=Rattus norvegicus OX=10116 GN=RT1-Db1 PE=2 SV=1	0.855909	0.379733	0.764224
Q6AXU6	Jupiter microtubule associated homolog 1 OS=Rattus norvegicus OX=10116 GN=JPT1 PE=1 SV=3	1.0495	0.379749	0.764224
P01836	Ig kappa chain C region, A allele OS=Rattus norvegicus OX=10116 PE=1 SV=1	1.2197	0.382381	0.7667
Q5XIE2	Transcription termination factor 2, mitochondrial OS=Rattus norvegicus OX=10116 GN=Mterf2 PE=2 SV=1	0.965758	0.382384	0.7667
P36372	Antigen peptide transporter 2 OS=Rattus norvegicus OX=10116 GN=Tap2 PE=1 SV=1	0.93857	0.38261	0.7667
P53813	Vitamin K-dependent protein S OS=Rattus norvegicus OX=10116 GN=Pros1 PE=2 SV=1	0.903521	0.382653	0.7667
P82471	Guanine nucleotide-binding protein G(q) subunit alpha OS=Rattus norvegicus OX=10116 GN=Gnaq PE=2 SV=2	0.935095	0.383269	0.7667
P54100	Proto-oncogene vav OS=Rattus norvegicus OX=10116 GN=Vav1 PE=2 SV=1	0.920396	0.383357	0.7667
Q68FS2	COP9 signalosome complex subunit 4 OS=Rattus norvegicus OX=10116 GN=Cops4 PE=1 SV=1	1.03201	0.383498	0.7667
D3ZTE0	Coagulation factor XII OS=Rattus norvegicus OX=10116 GN=F12 PE=2 SV=1	0.928355	0.383834	0.7667
P20417	Tyrosine-protein phosphatase non-receptor type 1 OS=Rattus norvegicus OX=10116 GN=Ptpn1 PE=1 SV=1	1.08966	0.384422	0.7667
Q6YAT4	Epsilon-sarcoglycan OS=Rattus norvegicus OX=10116 GN=Sgce PE=2 SV=1	0.966251	0.3845	0.7667
P15999	ATP synthase subunit alpha, mitochondrial OS=Rattus norvegicus OX=10116 GN=Atp5f1a PE=1 SV=2	1.02977	0.384833	0.7667
Q5FVQ4	Malectin OS=Rattus norvegicus OX=10116 GN=Mlec PE=2 SV=1	0.942683	0.385311	0.7667
B0BN85	Protein SGT1 homolog OS=Rattus norvegicus OX=10116 GN=Sugt1 PE=2 SV=1	0.932889	0.385709	0.7667
P81128	Rho GTPase-activating protein 35 OS=Rattus norvegicus OX=10116 GN=Arhgap35 PE=1 SV=3	0.923087	0.385721	0.7667
I6L9G5	Reticulocalbin-3 OS=Rattus norvegicus OX=10116 GN=Rcn3 PE=1 SV=1	1.03888	0.387337	0.769237
A1L1L3	Tyrosine-protein phosphatase non-receptor type 20 OS=Rattus norvegicus OX=10116 GN=Ptpn20 PE=1 SV=1	0.932219	0.388472	0.770245
D2XV59	GTP-binding protein 1 OS=Rattus norvegicus OX=10116 GN=Gtpbp1 PE=1 SV=1	0.712516	0.388525	0.770245
P15650	Long-chain specific acyl-CoA dehydrogenase, mitochondrial OS=Rattus norvegicus OX=10116 GN=Acadl PE=1 SV=1	0.97572	0.388875	0.770265
P62168	Neuronal calcium sensor 1 OS=Rattus norvegicus OX=10116 GN=Ncs1 PE=1 SV=2	1.05163	0.389857	0.770359
Q9JIM0	Double-strand break repair protein MRE11 OS=Rattus norvegicus OX=10116 GN=Mre11 PE=1 SV=1	1.04695	0.389868	0.770359
Q7TP54	Rho family-interacting cell polarization regulator 2 OS=Rattus norvegicus OX=10116 GN=Ripor2 PE=1 SV=1	0.925662	0.390033	0.770359
P24329	Thiosulfate sulfurtransferase OS=Rattus norvegicus OX=10116 GN=Tst PE=1 SV=3	0.960602	0.390601	0.770359
O54715	V-type proton ATPase subunit S1 OS=Rattus norvegicus OX=10116 GN=Atp6ap1 PE=2 SV=1	0.947408	0.390941	0.770359
Q00438	Polypyrimidine tract-binding protein 1 OS=Rattus norvegicus OX=10116 GN=Ptbp1 PE=1 SV=1	1.02691	0.390964	0.770359
Q2PQA9	Kinesin-1 heavy chain OS=Rattus norvegicus OX=10116 GN=Kif5b PE=1 SV=1	0.980434	0.391627	0.770975
P50297	Arylamine N-acetyltransferase 1 OS=Rattus norvegicus OX=10116 GN=Nat1 PE=2 SV=1	0.930178	0.392155	0.770975
Q9ERR2	COMM domain-containing protein 5 OS=Rattus norvegicus OX=10116 GN=Commd5 PE=2 SV=1	0.865466	0.392298	0.770975
P05370	Glucose-6-phosphate 1-dehydrogenase OS=Rattus norvegicus OX=10116 GN=G6pdx PE=1 SV=3	0.979456	0.392684	0.771063
P11517	Hemoglobin subunit beta-2 OS=Rattus norvegicus OX=10116 PE=1 SV=2	1.11506	0.394913	0.773092
Q5I0D1	Glyoxalase domain-containing protein 4 OS=Rattus norvegicus OX=10116 GN=Glod4 PE=1 SV=1	1.03501	0.39492	0.773092
Q02759	Arachidonate 15-lipoxygenase OS=Rattus norvegicus OX=10116 GN=Alox15 PE=1 SV=3	1.07966	0.394987	0.773092
Q62969	Prostacyclin synthase OS=Rattus norvegicus OX=10116 GN=Ptgis PE=2 SV=1	1.02484	0.395248	0.773092
Q5U206	Calmodulin-like protein 3 OS=Rattus norvegicus OX=10116 GN=Calml3 PE=2 SV=1	1.05936	0.395424	0.773092
P97519	Hydroxymethylglutaryl-CoA lyase, mitochondrial OS=Rattus norvegicus OX=10116 GN=Hmgcl PE=2 SV=1	0.938971	0.39615	0.773843
Q5BJP3	Ubiquitin-fold modifier 1 OS=Rattus norvegicus OX=10116 GN=Ufm1 PE=3 SV=1	1.04498	0.397862	0.775951
Q99MZ8	LIM and SH3 domain protein 1 OS=Rattus norvegicus OX=10116 GN=Lasp1 PE=1 SV=1	0.967256	0.397915	0.775951
P69736	Endothelial differentiation-related factor 1 OS=Rattus norvegicus OX=10116 GN=Edf1 PE=1 SV=1	0.967884	0.398921	0.777244
P52555	Endoplasmic reticulum resident protein 29 OS=Rattus norvegicus OX=10116 GN=Erp29 PE=1 SV=2	0.975268	0.399303	0.777319
Q03626	Murinoglobulin-1 OS=Rattus norvegicus OX=10116 GN=Mug1 PE=2 SV=1	1.08316	0.399654	0.777334
P53534	Glycogen phosphorylase, brain form (Fragment) OS=Rattus norvegicus OX=10116 GN=Pygb PE=1 SV=3	0.969595	0.40047	0.777919
Q04462	Valine--tRNA ligase OS=Rattus norvegicus OX=10116 GN=Vars PE=2 SV=2	1.02131	0.400642	0.777919
E9PSK7	C-Jun-amino-terminal kinase-interacting protein 3 OS=Rattus norvegicus OX=10116 GN=Mapk8ip3 PE=1 SV=2	0.966891	0.401272	0.778175
P02761	Major urinary protein OS=Rattus norvegicus OX=10116 PE=1 SV=1	0.837248	0.401715	0.778175
P54921	Alpha-soluble NSF attachment protein OS=Rattus norvegicus OX=10116 GN=Napa PE=1 SV=2	1.05767	0.402035	0.778175
P20272	Cannabinoid receptor 1 OS=Rattus norvegicus OX=10116 GN=Cnr1 PE=1 SV=1	0.905234	0.402762	0.778175
Q64725	Tyrosine-protein kinase SYK OS=Rattus norvegicus OX=10116 GN=Syk PE=1 SV=1	0.933494	0.403073	0.778175
P62912	60S ribosomal protein L32 OS=Rattus norvegicus OX=10116 GN=Rpl32 PE=1 SV=2	1.06831	0.403648	0.778175
Q68FW4	Syntaxin-18 OS=Rattus norvegicus OX=10116 GN=Stx18 PE=2 SV=1	0.940166	0.403896	0.778175
Q07205	Eukaryotic translation initiation factor 5 OS=Rattus norvegicus OX=10116 GN=Eif5 PE=1 SV=1	0.973035	0.403998	0.778175
B5DFC8	Eukaryotic translation initiation factor 3 subunit C OS=Rattus norvegicus OX=10116 GN=Eif3c PE=1 SV=1	0.975899	0.404248	0.778175
Q68FR9	Elongation factor 1-delta OS=Rattus norvegicus OX=10116 GN=Eef1d PE=1 SV=2	0.967112	0.404497	0.778175
Q5U316	Ras-related protein Rab-35 OS=Rattus norvegicus OX=10116 GN=Rab35 PE=1 SV=1	0.906753	0.404555	0.778175
P70550	Ras-related protein Rab-8B OS=Rattus norvegicus OX=10116 GN=Rab8b PE=1 SV=1	1.02891	0.404966	0.778306
P62850	40S ribosomal protein S24 OS=Rattus norvegicus OX=10116 GN=Rps24 PE=2 SV=1	1.0513	0.405794	0.77918
P31720	Complement C1q subcomponent subunit A OS=Rattus norvegicus OX=10116 GN=C1qa PE=1 SV=2	0.948629	0.406659	0.77918
P12939	Cytochrome P450 2D10 OS=Rattus norvegicus OX=10116 GN=Cyp2d10 PE=1 SV=1	1.13401	0.406825	0.77918
P45592	Cofilin-1 OS=Rattus norvegicus OX=10116 GN=Cfl1 PE=1 SV=3	1.03472	0.406997	0.77918
Q4V7F2	Protein disulfide isomerase Creld1 OS=Rattus norvegicus OX=10116 GN=Creld1 PE=2 SV=1	0.945481	0.407316	0.77918
O08629	Transcription intermediary factor 1-beta OS=Rattus norvegicus OX=10116 GN=Trim28 PE=1 SV=2	0.975591	0.407767	0.77918
P05197	Elongation factor 2 OS=Rattus norvegicus OX=10116 GN=Eef2 PE=1 SV=4	0.978074	0.407831	0.77918
P42667	Signal peptidase complex catalytic subunit SEC11A OS=Rattus norvegicus OX=10116 GN=Sec11a PE=2 SV=1	0.965724	0.409001	0.780197
Q3SWS8	mRNA export factor OS=Rattus norvegicus OX=10116 GN=Rae1 PE=1 SV=1	1.0379	0.409052	0.780197
Q8VIL3	ZW10 interactor OS=Rattus norvegicus OX=10116 GN=Zwint PE=1 SV=1	1.13097	0.409525	0.780441
P21818	Stathmin-2 OS=Rattus norvegicus OX=10116 GN=Stmn2 PE=1 SV=2	0.932205	0.410115	0.780909
O55012	Phosphatidylinositol-binding clathrin assembly protein OS=Rattus norvegicus OX=10116 GN=Picalm PE=1 SV=1	0.974922	0.41051	0.781004
Q9JLA3	UDP-glucose:glycoprotein glucosyltransferase 1 OS=Rattus norvegicus OX=10116 GN=Uggt1 PE=1 SV=2	0.980529	0.411611	0.78213
P15684	Aminopeptidase N OS=Rattus norvegicus OX=10116 GN=Anpep PE=1 SV=2	0.946822	0.411793	0.78213
P48004	Proteasome subunit alpha type-7 OS=Rattus norvegicus OX=10116 GN=Psma7 PE=1 SV=1	0.979229	0.412592	0.782991
O35264	Platelet-activating factor acetylhydrolase IB subunit beta OS=Rattus norvegicus OX=10116 GN=Pafah1b2 PE=1 SV=1	0.958917	0.413747	0.784327
Q6L711	Hyaluronan-binding protein 2 OS=Rattus norvegicus OX=10116 GN=Habp2 PE=2 SV=1	0.944545	0.413989	0.784327
Q63357	Unconventional myosin-Id OS=Rattus norvegicus OX=10116 GN=Myo1d PE=1 SV=3	0.967369	0.415201	0.785394
P50475	Alanine--tRNA ligase, cytoplasmic OS=Rattus norvegicus OX=10116 GN=Aars PE=1 SV=3	0.971001	0.415509	0.785394
Q4KLP0	Probable 2-oxoglutarate dehydrogenase E1 component DHKTD1, mitochondrial OS=Rattus norvegicus OX=10116 GN=Dhtkd1 PE=2 SV=1	0.959892	0.415593	0.785394
Q8CF97	Deubiquitinating protein VCIP135 OS=Rattus norvegicus OX=10116 GN=Vcpip1 PE=1 SV=2	1.06894	0.417026	0.787124
Q5RKH6	Protein OS-9 OS=Rattus norvegicus OX=10116 GN=Os9 PE=1 SV=1	0.928701	0.417356	0.787124
B0BNM1	NAD(P)H-hydrate epimerase OS=Rattus norvegicus OX=10116 GN=Naxe PE=2 SV=1	1.0426	0.417551	0.787124
P69735	Rab3 GTPase-activating protein catalytic subunit (Fragments) OS=Rattus norvegicus OX=10116 GN=Rab3gap1 PE=1 SV=2	1.0342	0.418314	0.787906
P53987	Monocarboxylate transporter 1 OS=Rattus norvegicus OX=10116 GN=Slc16a1 PE=1 SV=1	0.961079	0.41918	0.78888
Q9R1R4	Tudor domain-containing protein 7 OS=Rattus norvegicus OX=10116 GN=Tdrd7 PE=1 SV=1	0.89791	0.421062	0.790934
Q920L2	Succinate dehydrogenase [ubiquinone] flavoprotein subunit, mitochondrial OS=Rattus norvegicus OX=10116 GN=Sdha PE=1 SV=1	0.972672	0.421509	0.790934
O88600	Heat shock 70 kDa protein 4 OS=Rattus norvegicus OX=10116 GN=Hspa4 PE=1 SV=1	0.982606	0.421611	0.790934
P56603	Secretory carrier-associated membrane protein 1 OS=Rattus norvegicus OX=10116 GN=Scamp1 PE=1 SV=1	0.978506	0.42196	0.790934
P21533	60S ribosomal protein L6 OS=Rattus norvegicus OX=10116 GN=Rpl6 PE=1 SV=5	1.049	0.422122	0.790934
Q6AYQ4	Transmembrane protein 109 OS=Rattus norvegicus OX=10116 GN=Tmem109 PE=2 SV=1	0.973589	0.422367	0.790934
A0A0G2K0D3	Leiomodin-1 OS=Rattus norvegicus OX=10116 GN=Lmod1 PE=1 SV=1	0.964368	0.422751	0.790998
Q6EV76	Alpha-(1,6)-fucosyltransferase OS=Rattus norvegicus OX=10116 GN=Fut8 PE=2 SV=1	1.11011	0.424427	0.79287
O88994	Mitochondrial amidoxime reducing component 2 OS=Rattus norvegicus OX=10116 GN=Marc2 PE=2 SV=1	0.944563	0.424514	0.79287
Q63081	Protein disulfide-isomerase A6 OS=Rattus norvegicus OX=10116 GN=Pdia6 PE=1 SV=2	0.968609	0.424802	0.79287
D3ZZ80	Obscurin-like protein 1 OS=Rattus norvegicus OX=10116 GN=Obsl1 PE=2 SV=3	1.05457	0.42587	0.793364
Q64268	Heparin cofactor 2 OS=Rattus norvegicus OX=10116 GN=Serpind1 PE=1 SV=1	1.04076	0.426074	0.793364
Q91Y81	Septin-2 OS=Rattus norvegicus OX=10116 GN=Septin2 PE=1 SV=1	1.01801	0.426156	0.793364
P62914	60S ribosomal protein L11 OS=Rattus norvegicus OX=10116 GN=Rpl11 PE=1 SV=2	1.01918	0.426468	0.793364
P20037	Rano class II histocompatibility antigen, B alpha chain OS=Rattus norvegicus OX=10116 GN=RT1-Ba PE=3 SV=1	0.909223	0.427281	0.793744
P97700	Mitochondrial 2-oxoglutarate/malate carrier protein OS=Rattus norvegicus OX=10116 GN=Slc25a11 PE=1 SV=3	1.02613	0.427589	0.793744
Q6AXV4	Sorting and assembly machinery component 50 homolog OS=Rattus norvegicus OX=10116 GN=Samm50 PE=1 SV=1	1.03216	0.427724	0.793744
P06214	Delta-aminolevulinic acid dehydratase OS=Rattus norvegicus OX=10116 GN=Alad PE=1 SV=1	1.05595	0.430121	0.796388
P60905	DnaJ homolog subfamily C member 5 OS=Rattus norvegicus OX=10116 GN=Dnajc5 PE=1 SV=1	1.06796	0.43014	0.796388
F1LYQ8	FERM, ARHGEF and pleckstrin domain-containing protein 1 OS=Rattus norvegicus OX=10116 GN=Farp1 PE=1 SV=2	1.08018	0.430315	0.796388
P14942	Glutathione S-transferase alpha-4 OS=Rattus norvegicus OX=10116 GN=Gsta4 PE=1 SV=2	0.944759	0.430556	0.796388
P13676	Acylamino-acid-releasing enzyme OS=Rattus norvegicus OX=10116 GN=Apeh PE=1 SV=1	0.963613	0.431029	0.796611
O35821	Myb-binding protein 1A OS=Rattus norvegicus OX=10116 GN=Mybbp1a PE=1 SV=2	0.961369	0.431715	0.79723
F1LMZ8	26S proteasome non-ATPase regulatory subunit 11 OS=Rattus norvegicus OX=10116 GN=Psmd11 PE=1 SV=2	1.02394	0.432149	0.79738
Q9ES40	PRA1 family protein 3 OS=Rattus norvegicus OX=10116 GN=Arl6ip5 PE=1 SV=1	1.07368	0.433259	0.798556
Q5PPN5	Tubulin polymerization-promoting protein family member 3 OS=Rattus norvegicus OX=10116 GN=Tppp3 PE=2 SV=1	0.915023	0.433822	0.798556
P63102	14-3-3 protein zeta/delta OS=Rattus norvegicus OX=10116 GN=Ywhaz PE=1 SV=1	1.01693	0.433878	0.798556
Q5U349	Ubiquitin carboxyl-terminal hydrolase 2 OS=Rattus norvegicus OX=10116 GN=Usp2 PE=1 SV=1	0.949225	0.434444	0.798556
P09006	Serine protease inhibitor A3N OS=Rattus norvegicus OX=10116 GN=Serpina3n PE=1 SV=3	0.921217	0.435079	0.798556
Q5XID0	Protein YIPF5 OS=Rattus norvegicus OX=10116 GN=Yipf5 PE=2 SV=1	1.0682	0.43519	0.798556
O89046	Coronin-1B OS=Rattus norvegicus OX=10116 GN=Coro1b PE=1 SV=1	0.980976	0.435762	0.798556
P83941	Elongin-C OS=Rattus norvegicus OX=10116 GN=Eloc PE=1 SV=1	0.951453	0.435843	0.798556
Q9WTT7	Basic leucine zipper and W2 domain-containing protein 2 OS=Rattus norvegicus OX=10116 GN=Bzw2 PE=1 SV=1	0.954634	0.436359	0.798556
P56574	Isocitrate dehydrogenase [NADP], mitochondrial OS=Rattus norvegicus OX=10116 GN=Idh2 PE=1 SV=2	1.02562	0.436776	0.798556
Q62920-2	Isoform 2 of PDZ and LIM domain protein 5 OS=Rattus norvegicus OX=10116 GN=Pdlim5	0.958815	0.436935	0.798556
Q5SGD7	Connector enhancer of kinase suppressor of ras 3 OS=Rattus norvegicus OX=10116 GN=Cnksr3 PE=1 SV=1	0.943922	0.437019	0.798556
P05708	Hexokinase-1 OS=Rattus norvegicus OX=10116 GN=Hk1 PE=1 SV=4	0.980754	0.438616	0.79967
Q704S8	Carnitine O-acetyltransferase OS=Rattus norvegicus OX=10116 GN=Crat PE=1 SV=1	0.947321	0.438808	0.79967
P28073	Proteasome subunit beta type-6 OS=Rattus norvegicus OX=10116 GN=Psmb6 PE=1 SV=3	1.02137	0.438947	0.79967
P36365	Dimethylaniline monooxygenase [N-oxide-forming] 1 OS=Rattus norvegicus OX=10116 GN=Fmo1 PE=1 SV=2	0.926527	0.439184	0.79967
Q62714	Neutrophil antibiotic peptide NP-4 OS=Rattus norvegicus OX=10116 GN=Np4 PE=1 SV=1	0.697343	0.439464	0.79967
Q99PF5	Far upstream element-binding protein 2 OS=Rattus norvegicus OX=10116 GN=Khsrp PE=1 SV=1	0.979571	0.439926	0.79967
P08932	T-kininogen 2 OS=Rattus norvegicus OX=10116 PE=1 SV=2	0.812058	0.440152	0.79967
P63018	Heat shock cognate 71 kDa protein OS=Rattus norvegicus OX=10116 GN=Hspa8 PE=1 SV=1	1.01638	0.440742	0.79967
D4ACN8	Plasminogen receptor (KT) OS=Rattus norvegicus OX=10116 GN=Plgrkt PE=1 SV=1	1.02362	0.440909	0.79967
Q63377	Sodium/potassium-transporting ATPase subunit beta-3 OS=Rattus norvegicus OX=10116 GN=Atp1b3 PE=2 SV=1	0.96821	0.441161	0.79967
Q6P686	Osteoclast-stimulating factor 1 OS=Rattus norvegicus OX=10116 GN=Ostf1 PE=1 SV=1	1.0341	0.442664	0.799886
P62243	40S ribosomal protein S8 OS=Rattus norvegicus OX=10116 GN=Rps8 PE=1 SV=2	1.04388	0.442835	0.799886
O54874	Serine/threonine-protein kinase MRCK alpha OS=Rattus norvegicus OX=10116 GN=Cdc42bpa PE=1 SV=1	0.957217	0.443022	0.799886
Q64350	Translation initiation factor eIF-2B subunit epsilon OS=Rattus norvegicus OX=10116 GN=Eif2b5 PE=1 SV=2	1.03112	0.443167	0.799886
O35777	Magnesium transporter protein 1 OS=Rattus norvegicus OX=10116 GN=Magt1 PE=2 SV=2	0.960186	0.443208	0.799886
Q9QW07	1-phosphatidylinositol 4,5-bisphosphate phosphodiesterase beta-4 OS=Rattus norvegicus OX=10116 GN=Plcb4 PE=1 SV=2	1.03136	0.4434	0.799886
Q68FP1	Gelsolin OS=Rattus norvegicus OX=10116 GN=Gsn PE=1 SV=1	1.02407	0.444255	0.800791
Q5BQE6	Delta(24)-sterol reductase OS=Rattus norvegicus OX=10116 GN=Dhcr24 PE=2 SV=2	1.05744	0.446346	0.80392
O35986	Zinc finger Ran-binding domain-containing protein 2 OS=Rattus norvegicus OX=10116 GN=Zranb2 PE=1 SV=2	1.04027	0.44748	0.805006
Q6AXM8	Serum paraoxonase/arylesterase 2 OS=Rattus norvegicus OX=10116 GN=Pon2 PE=2 SV=1	0.953763	0.44766	0.805006
P02091	Hemoglobin subunit beta-1 OS=Rattus norvegicus OX=10116 GN=Hbb PE=1 SV=3	1.12247	0.448533	0.805936
P13596	Neural cell adhesion molecule 1 OS=Rattus norvegicus OX=10116 GN=Ncam1 PE=1 SV=1	0.970128	0.449769	0.807483
Q9EPF2	Cell surface glycoprotein MUC18 OS=Rattus norvegicus OX=10116 GN=Mcam PE=1 SV=2	0.972272	0.450376	0.807483
P0DMW0	Heat shock 70 kDa protein 1A OS=Rattus norvegicus OX=10116 GN=Hspa1a PE=2 SV=1	1.02687	0.451052	0.807483
Q9JJM7	Platelet glycoprotein Ib beta chain OS=Rattus norvegicus OX=10116 GN=Gp1bb PE=1 SV=1	0.915954	0.451952	0.807483
P16391	RT1 class I histocompatibility antigen, AA alpha chain OS=Rattus norvegicus OX=10116 PE=1 SV=2	0.924096	0.451976	0.807483
Q6P6T1	Complement C1s subcomponent OS=Rattus norvegicus OX=10116 GN=C1s PE=2 SV=2	1.04701	0.452028	0.807483
Q4KLF8	Actin-related protein 2/3 complex subunit 5 OS=Rattus norvegicus OX=10116 GN=Arpc5 PE=1 SV=3	1.03401	0.452961	0.807483
G3V6S8	Serine/arginine-rich splicing factor 6 OS=Rattus norvegicus OX=10116 GN=Srsf6 PE=1 SV=1	0.956373	0.453268	0.807483
Q5XIP1	Protein pelota homolog OS=Rattus norvegicus OX=10116 GN=Pelo PE=1 SV=1	1.0371	0.453436	0.807483
P47820	Angiotensin-converting enzyme OS=Rattus norvegicus OX=10116 GN=Ace PE=1 SV=1	0.961437	0.453535	0.807483
Q6P752	Torsin-1A-interacting protein 2 OS=Rattus norvegicus OX=10116 GN=Tor1aip2 PE=2 SV=1	0.951817	0.45405	0.807483
Q63118	Calcitonin gene-related peptide type 1 receptor OS=Rattus norvegicus OX=10116 GN=Calcrl PE=2 SV=1	1.07104	0.454164	0.807483
Q920G2	Na(+)/H(+) exchange regulatory cofactor NHE-RF2 OS=Rattus norvegicus OX=10116 GN=Slc9a3r2 PE=1 SV=1	0.970222	0.454213	0.807483
P31430	Dipeptidase 1 OS=Rattus norvegicus OX=10116 GN=Dpep1 PE=2 SV=2	0.922124	0.45481	0.807483
P35427	60S ribosomal protein L13a OS=Rattus norvegicus OX=10116 GN=Rpl13a PE=1 SV=2	1.05917	0.454975	0.807483
Q62991	Sec1 family domain-containing protein 1 OS=Rattus norvegicus OX=10116 GN=Scfd1 PE=1 SV=1	1.02224	0.455415	0.807483
Q64057	Alpha-aminoadipic semialdehyde dehydrogenase OS=Rattus norvegicus OX=10116 GN=Aldh7a1 PE=1 SV=2	0.963554	0.455505	0.807483
P18395	Cold shock domain-containing protein E1 OS=Rattus norvegicus OX=10116 GN=Csde1 PE=2 SV=1	0.972262	0.455814	0.807483
Q9QZA6	CD151 antigen OS=Rattus norvegicus OX=10116 GN=Cd151 PE=1 SV=2	0.944925	0.457457	0.809759
Q6AYT0	Quinone oxidoreductase OS=Rattus norvegicus OX=10116 GN=Cryz PE=2 SV=1	0.918797	0.457918	0.809762
E9PT23	Putative sodium-coupled neutral amino acid transporter 10 OS=Rattus norvegicus OX=10116 GN=Slc38a10 PE=1 SV=2	0.916351	0.458174	0.809762
P19686	Guanylate cyclase soluble subunit alpha-1 OS=Rattus norvegicus OX=10116 GN=Gucy1a1 PE=1 SV=1	1.0258	0.45886	0.810155
Q3MIE0	Enoyl-CoA hydratase domain-containing protein 3, mitochondrial OS=Rattus norvegicus OX=10116 GN=Echdc3 PE=2 SV=1	0.884035	0.459112	0.810155
Q9JLH7	CDK5 regulatory subunit-associated protein 3 OS=Rattus norvegicus OX=10116 GN=Cdk5rap3 PE=1 SV=1	0.977046	0.460084	0.811239
P00502	Glutathione S-transferase alpha-1 OS=Rattus norvegicus OX=10116 GN=Gsta1 PE=1 SV=3	1.19375	0.460883	0.812014
P26772	10 kDa heat shock protein, mitochondrial OS=Rattus norvegicus OX=10116 GN=Hspe1 PE=1 SV=3	0.982319	0.461806	0.812947
Q9Z1X1	Extended synaptotagmin-1 OS=Rattus norvegicus OX=10116 GN=Esyt1 PE=1 SV=1	0.974355	0.462217	0.812947
Q62952-2	Isoform 2 of Dihydropyrimidinase-related protein 3 OS=Rattus norvegicus OX=10116 GN=Dpysl3	1.02077	0.462988	0.812947
Q5M840	G0/G1 switch protein 2 OS=Rattus norvegicus OX=10116 GN=G0s2 PE=3 SV=1	0.947246	0.463267	0.812947
O08587	Nuclear pore complex protein Nup50 OS=Rattus norvegicus OX=10116 GN=Nup50 PE=2 SV=2	0.959526	0.46348	0.812947
P17074	40S ribosomal protein S19 OS=Rattus norvegicus OX=10116 GN=Rps19 PE=2 SV=3	0.976763	0.464158	0.812947
Q9EQT5	Tubulointerstitial nephritis antigen-like OS=Rattus norvegicus OX=10116 GN=Tinagl1 PE=2 SV=1	1.03018	0.464233	0.812947
A1A5P5	LisH domain-containing protein ARMC9 OS=Rattus norvegicus OX=10116 GN=Armc9 PE=2 SV=1	0.953212	0.464285	0.812947
Q62920	PDZ and LIM domain protein 5 OS=Rattus norvegicus OX=10116 GN=Pdlim5 PE=1 SV=2	0.969344	0.465696	0.814221
O35889	Afadin OS=Rattus norvegicus OX=10116 GN=Afdn PE=1 SV=1	0.964081	0.465825	0.814221
P11250	60S ribosomal protein L34 OS=Rattus norvegicus OX=10116 GN=Rpl34 PE=1 SV=3	1.05756	0.466628	0.814221
Q3B8Q1	Nucleolar RNA helicase 2 OS=Rattus norvegicus OX=10116 GN=Ddx21 PE=2 SV=1	1.06694	0.467319	0.814221
P14046	Alpha-1-inhibitor 3 OS=Rattus norvegicus OX=10116 GN=A1i3 PE=1 SV=1	1.07029	0.467531	0.814221
Q63450	Calcium/calmodulin-dependent protein kinase type 1 OS=Rattus norvegicus OX=10116 GN=Camk1 PE=1 SV=2	1.03519	0.467766	0.814221
Q62658	Peptidyl-prolyl cis-trans isomerase FKBP1A OS=Rattus norvegicus OX=10116 GN=Fkbp1a PE=1 SV=3	1.38046	0.467979	0.814221
Q5U4E6	Golgin subfamily A member 4 OS=Rattus norvegicus OX=10116 GN=Golga4 PE=1 SV=2	0.945956	0.468335	0.814221
O88900	Growth factor receptor-bound protein 14 OS=Rattus norvegicus OX=10116 GN=Grb14 PE=1 SV=1	0.860781	0.468754	0.814221
Q2A121	Alpha-ketoglutarate-dependent dioxygenase FTO OS=Rattus norvegicus OX=10116 GN=Fto PE=2 SV=1	0.937771	0.468856	0.814221
Q06000	Lipoprotein lipase OS=Rattus norvegicus OX=10116 GN=Lpl PE=1 SV=1	0.8125	0.468968	0.814221
Q5RKL5	Metalloreductase STEAP3 OS=Rattus norvegicus OX=10116 GN=Steap3 PE=1 SV=1	0.966669	0.470029	0.814918
Q9JIL8	DNA repair protein RAD50 OS=Rattus norvegicus OX=10116 GN=Rad50 PE=1 SV=1	0.935883	0.47009	0.814918
P16975	SPARC OS=Rattus norvegicus OX=10116 GN=Sparc PE=1 SV=4	0.95531	0.470832	0.815216
P0C219	Sarcolemmal membrane-associated protein OS=Rattus norvegicus OX=10116 GN=Slmap PE=1 SV=1	1.02785	0.470982	0.815216
Q66HG5	Transmembrane 9 superfamily member 2 OS=Rattus norvegicus OX=10116 GN=Tm9sf2 PE=2 SV=1	0.957526	0.471571	0.815612
Q925G1	Hepatoma-derived growth factor-related protein 2 OS=Rattus norvegicus OX=10116 GN=Hdgfl2 PE=1 SV=2	0.96812	0.473377	0.816015
Q5FVR7	Cleavage and polyadenylation specificity factor subunit 4 OS=Rattus norvegicus OX=10116 GN=Cpsf4 PE=2 SV=1	0.937342	0.473704	0.816015
A0JPP1	Dr1-associated corepressor OS=Rattus norvegicus OX=10116 GN=Drap1 PE=2 SV=1	0.947883	0.473887	0.816015
D4A702	Synaptopodin-2 OS=Rattus norvegicus OX=10116 GN=Synpo2 PE=1 SV=2	1.02448	0.473918	0.816015
Q6IMY8	Heterogeneous nuclear ribonucleoprotein U OS=Rattus norvegicus OX=10116 GN=Hnrnpu PE=1 SV=1	0.976757	0.474161	0.816015
P04636	Malate dehydrogenase, mitochondrial OS=Rattus norvegicus OX=10116 GN=Mdh2 PE=1 SV=2	1.01844	0.474237	0.816015
P16036	Phosphate carrier protein, mitochondrial OS=Rattus norvegicus OX=10116 GN=Slc25a3 PE=1 SV=1	1.02931	0.474327	0.816015
Q8K585	High mobility group protein HMG-I/HMG-Y OS=Rattus norvegicus OX=10116 GN=Hmga1 PE=1 SV=3	0.957988	0.475644	0.816186
O35049	Sphingomyelin phosphodiesterase 3 OS=Rattus norvegicus OX=10116 GN=Smpd3 PE=1 SV=2	0.936164	0.475799	0.816186
Q03114	Cyclin-dependent-like kinase 5 OS=Rattus norvegicus OX=10116 GN=Cdk5 PE=1 SV=1	1.05204	0.475866	0.816186
P35572	Insulin-like growth factor-binding protein 6 OS=Rattus norvegicus OX=10116 GN=Igfbp6 PE=1 SV=1	0.920104	0.475927	0.816186
P04917	Serglycin OS=Rattus norvegicus OX=10116 GN=Srgn PE=1 SV=1	1.03763	0.476229	0.816186
P97839	Disks large-associated protein 4 OS=Rattus norvegicus OX=10116 GN=Dlgap4 PE=1 SV=1	0.954039	0.477496	0.817739
Q9QX79	Fetuin-B OS=Rattus norvegicus OX=10116 GN=Fetub PE=2 SV=2	1.04776	0.479063	0.819802
P13444	S-adenosylmethionine synthase isoform type-1 OS=Rattus norvegicus OX=10116 GN=Mat1a PE=1 SV=2	1.11782	0.479899	0.820613
O35796	Complement component 1 Q subcomponent-binding protein, mitochondrial OS=Rattus norvegicus OX=10116 GN=C1qbp PE=1 SV=2	0.977794	0.480329	0.820614
Q91Y94	Cytochrome c oxidase subunit 4 isoform 2, mitochondrial OS=Rattus norvegicus OX=10116 GN=Cox4i2 PE=2 SV=1	1.08188	0.480625	0.820614
Q9JLT0	Myosin-10 OS=Rattus norvegicus OX=10116 GN=Myh10 PE=1 SV=1	0.97246	0.481617	0.821688
P41498	Low molecular weight phosphotyrosine protein phosphatase OS=Rattus norvegicus OX=10116 GN=Acp1 PE=1 SV=3	1.03401	0.483304	0.822959
P62919	60S ribosomal protein L8 OS=Rattus norvegicus OX=10116 GN=Rpl8 PE=2 SV=2	0.969949	0.483507	0.822959
P62198	26S proteasome regulatory subunit 8 OS=Rattus norvegicus OX=10116 GN=Psmc5 PE=1 SV=1	0.974017	0.483981	0.822959
Q5U1Z0	Rab3 GTPase-activating protein non-catalytic subunit OS=Rattus norvegicus OX=10116 GN=Rab3gap2 PE=1 SV=2	1.04402	0.484501	0.822959
Q6P9U3	COMM domain-containing protein 3 OS=Rattus norvegicus OX=10116 GN=Commd3 PE=1 SV=1	1.06234	0.484882	0.822959
Q920D2	Dihydrofolate reductase OS=Rattus norvegicus OX=10116 GN=Dhfr PE=1 SV=3	0.948519	0.485561	0.822959
P29534	Vascular cell adhesion protein 1 OS=Rattus norvegicus OX=10116 GN=Vcam1 PE=1 SV=1	0.939452	0.48584	0.822959
P36511	UDP-glucuronosyltransferase 2B15 OS=Rattus norvegicus OX=10116 GN=Ugt2b15 PE=1 SV=1	1.25823	0.485908	0.822959
Q63276	Bile acid-CoA:amino acid N-acyltransferase OS=Rattus norvegicus OX=10116 GN=Baat PE=1 SV=2	1.27932	0.486642	0.822959
Q5M9G3	Caprin-1 OS=Rattus norvegicus OX=10116 GN=Caprin1 PE=1 SV=2	0.963117	0.486888	0.822959
P0DP31	Calmodulin-3 OS=Rattus norvegicus OX=10116 GN=Calm3 PE=1 SV=1	1.01612	0.487144	0.822959
F1LTR1	WD repeat-containing protein 26 OS=Rattus norvegicus OX=10116 GN=Wdr26 PE=3 SV=2	1.09174	0.488604	0.822959
Q9QZK8	Deoxyribonuclease-2-alpha OS=Rattus norvegicus OX=10116 GN=Dnase2 PE=2 SV=1	0.778056	0.488673	0.822959
Q2LAP6	Testin OS=Rattus norvegicus OX=10116 GN=Tes PE=1 SV=1	1.04051	0.489394	0.822959
Q99M63	WD40 repeat-containing protein SMU1 OS=Rattus norvegicus OX=10116 GN=Smu1 PE=2 SV=1	1.11469	0.48945	0.822959
Q562C4	Methyltransferase-like protein 7B OS=Rattus norvegicus OX=10116 GN=Mettl7b PE=1 SV=1	1.4166	0.48995	0.822959
P14272	Plasma kallikrein OS=Rattus norvegicus OX=10116 GN=Klkb1 PE=1 SV=1	1.10013	0.490516	0.822959
P11884	Aldehyde dehydrogenase, mitochondrial OS=Rattus norvegicus OX=10116 GN=Aldh2 PE=1 SV=1	0.98082	0.490757	0.822959
P85007	Immediate early response 3-interacting protein 1 OS=Rattus norvegicus OX=10116 GN=Ier3ip1 PE=3 SV=1	1.04046	0.490839	0.822959
P32755	4-hydroxyphenylpyruvate dioxygenase OS=Rattus norvegicus OX=10116 GN=Hpd PE=1 SV=3	1.35109	0.491409	0.822959
P55260	Annexin A4 OS=Rattus norvegicus OX=10116 GN=Anxa4 PE=1 SV=3	1.03504	0.491577	0.822959
B4F795	Choline transporter-like protein 2 OS=Rattus norvegicus OX=10116 GN=Slc44a2 PE=2 SV=1	1.03869	0.491745	0.822959
P04182	Ornithine aminotransferase, mitochondrial OS=Rattus norvegicus OX=10116 GN=Oat PE=1 SV=1	1.02135	0.491871	0.822959
P02706	Asialoglycoprotein receptor 1 OS=Rattus norvegicus OX=10116 GN=Asgr1 PE=1 SV=2	1.20854	0.492102	0.822959
Q9WVK3	Peroxisomal trans-2-enoyl-CoA reductase OS=Rattus norvegicus OX=10116 GN=Pecr PE=2 SV=1	1.09623	0.492225	0.822959
Q6PDV7	60S ribosomal protein L10 OS=Rattus norvegicus OX=10116 GN=Rpl10 PE=1 SV=3	1.03299	0.492909	0.822959
Q63515	C4b-binding protein beta chain OS=Rattus norvegicus OX=10116 GN=C4bpb PE=2 SV=1	0.936417	0.493051	0.822959
Q02874	Core histone macro-H2A.1 OS=Rattus norvegicus OX=10116 GN=H2afy PE=1 SV=4	0.966904	0.493316	0.822959
Q7TNY6	Golgi resident protein GCP60 OS=Rattus norvegicus OX=10116 GN=Acbd3 PE=1 SV=3	1.02118	0.493377	0.822959
Q63210	Guanine nucleotide-binding protein subunit alpha-12 OS=Rattus norvegicus OX=10116 GN=Gna12 PE=1 SV=3	1.07523	0.493627	0.822959
P50904	Ras GTPase-activating protein 1 OS=Rattus norvegicus OX=10116 GN=Rasa1 PE=3 SV=1	1.05294	0.49378	0.822959
Q6Q0N0	Calsyntenin-1 OS=Rattus norvegicus OX=10116 GN=Clstn1 PE=1 SV=1	0.962731	0.494258	0.822959
Q5M887	Trafficking protein particle complex subunit 13 OS=Rattus norvegicus OX=10116 GN=Trappc13 PE=2 SV=2	1.093	0.494357	0.822959
P15146	Microtubule-associated protein 2 OS=Rattus norvegicus OX=10116 GN=Map2 PE=1 SV=3	0.951153	0.49635	0.825094
Q5XI68	Protein Dr1 OS=Rattus norvegicus OX=10116 GN=Dr1 PE=2 SV=1	0.928857	0.496407	0.825094
Q566Q8	UPF0696 protein C11orf68 homolog OS=Rattus norvegicus OX=10116 GN=Bles03 PE=1 SV=2	0.971846	0.496733	0.825094
Q4G061	Eukaryotic translation initiation factor 3 subunit B OS=Rattus norvegicus OX=10116 GN=Eif3b PE=1 SV=1	0.976532	0.498181	0.826098
Q920P6	Adenosine deaminase OS=Rattus norvegicus OX=10116 GN=Ada PE=1 SV=3	0.979715	0.49887	0.826098
Q498E0	Thioredoxin domain-containing protein 12 OS=Rattus norvegicus OX=10116 GN=Txndc12 PE=2 SV=2	0.964131	0.499193	0.826098
Q6QGW5	Steroid receptor RNA activator 1 OS=Rattus norvegicus OX=10116 GN=Sra1 PE=1 SV=1	1.04492	0.499255	0.826098
P30277	G2/mitotic-specific cyclin-B1 OS=Rattus norvegicus OX=10116 GN=Ccnb1 PE=2 SV=1	0.946278	0.49972	0.826098
P24054	SPARC-like protein 1 OS=Rattus norvegicus OX=10116 GN=Sparcl1 PE=1 SV=1	1.03153	0.499997	0.826098
Q5EB77	Ras-related protein Rab-18 OS=Rattus norvegicus OX=10116 GN=Rab18 PE=2 SV=1	1.01481	0.500126	0.826098
Q5XIM5	Protein CDV3 homolog OS=Rattus norvegicus OX=10116 GN=Cdv3 PE=1 SV=1	0.966074	0.500256	0.826098
Q66H15	Regulator of microtubule dynamics protein 3 OS=Rattus norvegicus OX=10116 GN=Rmdn3 PE=1 SV=1	0.93767	0.50093	0.826607
Q4KLJ8	Phosducin-like protein 3 OS=Rattus norvegicus OX=10116 GN=Pdcl3 PE=1 SV=1	0.961215	0.501467	0.82689
O88350	Serine hydrolase RBBP9 OS=Rattus norvegicus OX=10116 GN=Rbbp9 PE=1 SV=2	0.91912	0.501832	0.82689
P28648	CD63 antigen OS=Rattus norvegicus OX=10116 GN=Cd63 PE=1 SV=2	0.857854	0.502955	0.828138
O88453	Scaffold attachment factor B1 OS=Rattus norvegicus OX=10116 GN=Safb PE=1 SV=2	1.05973	0.504352	0.829835
P29457	Serpin H1 OS=Rattus norvegicus OX=10116 GN=Serpinh1 PE=1 SV=1	1.02297	0.505472	0.831074
Q9Z1Z9	PDZ and LIM domain protein 7 OS=Rattus norvegicus OX=10116 GN=Pdlim7 PE=1 SV=1	1.02065	0.506377	0.831957
G3V7P1	Syntaxin-12 OS=Rattus norvegicus OX=10116 GN=Stx12 PE=1 SV=1	0.954064	0.508188	0.83431
Q6AY28	Inactive serine protease 54 OS=Rattus norvegicus OX=10116 GN=Prss54 PE=1 SV=1	1.05417	0.508546	0.83431
Q9JI85	Nucleobindin-2 OS=Rattus norvegicus OX=10116 GN=Nucb2 PE=1 SV=1	0.9663	0.509021	0.834433
O88989	Malate dehydrogenase, cytoplasmic OS=Rattus norvegicus OX=10116 GN=Mdh1 PE=1 SV=3	0.974976	0.509358	0.834433
Q5U2R0	Methionine adenosyltransferase 2 subunit beta OS=Rattus norvegicus OX=10116 GN=Mat2b PE=2 SV=1	0.95695	0.510454	0.835274
P14604	Enoyl-CoA hydratase, mitochondrial OS=Rattus norvegicus OX=10116 GN=Echs1 PE=1 SV=1	0.975301	0.510723	0.835274
P54316	Inactive pancreatic lipase-related protein 1 OS=Rattus norvegicus OX=10116 GN=Pnliprp1 PE=2 SV=1	1.1255	0.511108	0.835274
Q9R080	G-protein-signaling modulator 1 OS=Rattus norvegicus OX=10116 GN=Gpsm1 PE=1 SV=2	0.756746	0.511347	0.835274
Q07936	Annexin A2 OS=Rattus norvegicus OX=10116 GN=Anxa2 PE=1 SV=2	1.02562	0.511842	0.83548
Q68FW9	COP9 signalosome complex subunit 3 OS=Rattus norvegicus OX=10116 GN=Cops3 PE=1 SV=1	0.98415	0.512935	0.836564
Q923M1	Mitochondrial peptide methionine sulfoxide reductase OS=Rattus norvegicus OX=10116 GN=Msra PE=1 SV=1	0.962308	0.514479	0.836564
Q62667	Major vault protein OS=Rattus norvegicus OX=10116 GN=Mvp PE=1 SV=4	0.973001	0.514648	0.836564
Q9JJ50	Hepatocyte growth factor-regulated tyrosine kinase substrate OS=Rattus norvegicus OX=10116 GN=Hgs PE=1 SV=1	0.97165	0.51477	0.836564
Q5XFW8	Protein SEC13 homolog OS=Rattus norvegicus OX=10116 GN=Sec13 PE=1 SV=1	0.966138	0.514995	0.836564
Q3KRD5	Mitochondrial import receptor subunit TOM34 OS=Rattus norvegicus OX=10116 GN=Tomm34 PE=1 SV=1	0.976253	0.515082	0.836564
Q6P502	T-complex protein 1 subunit gamma OS=Rattus norvegicus OX=10116 GN=Cct3 PE=1 SV=1	0.981927	0.515093	0.836564
P07340	Sodium/potassium-transporting ATPase subunit beta-1 OS=Rattus norvegicus OX=10116 GN=Atp1b1 PE=1 SV=1	1.10632	0.515736	0.836988
Q9WTS8	Ficolin-1 OS=Rattus norvegicus OX=10116 GN=Fcn1 PE=2 SV=2	0.962733	0.516093	0.836988
P07150	Annexin A1 OS=Rattus norvegicus OX=10116 GN=Anxa1 PE=1 SV=2	1.02435	0.516919	0.837672
B0BN93	26S proteasome non-ATPase regulatory subunit 13 OS=Rattus norvegicus OX=10116 GN=Psmd13 PE=1 SV=1	0.98111	0.517572	0.837672
P51607	N-acylglucosamine 2-epimerase OS=Rattus norvegicus OX=10116 GN=Renbp PE=2 SV=2	0.954113	0.517625	0.837672
P48037	Annexin A6 OS=Rattus norvegicus OX=10116 GN=Anxa6 PE=1 SV=2	1.02483	0.518553	0.838575
Q99PS8	Histidine-rich glycoprotein OS=Rattus norvegicus OX=10116 GN=Hrg PE=1 SV=1	0.943431	0.519011	0.838717
Q505J9	ATPase family AAA domain-containing protein 1 OS=Rattus norvegicus OX=10116 GN=Atad1 PE=1 SV=1	1.03576	0.519883	0.838966
O08557	N(G),N(G)-dimethylarginine dimethylaminohydrolase 1 OS=Rattus norvegicus OX=10116 GN=Ddah1 PE=1 SV=3	0.947907	0.519907	0.838966
P62755	40S ribosomal protein S6 OS=Rattus norvegicus OX=10116 GN=Rps6 PE=1 SV=1	1.03717	0.520771	0.839761
P04906	Glutathione S-transferase P OS=Rattus norvegicus OX=10116 GN=Gstp1 PE=1 SV=2	1.01812	0.521624	0.840539
P24049	60S ribosomal protein L17 OS=Rattus norvegicus OX=10116 GN=Rpl17 PE=2 SV=3	1.04167	0.522863	0.841472
Q64361	Latexin OS=Rattus norvegicus OX=10116 GN=Lxn PE=1 SV=1	0.972922	0.522947	0.841472
Q642G4	Peroxisomal membrane protein PEX14 OS=Rattus norvegicus OX=10116 GN=Pex14 PE=1 SV=1	0.964442	0.524243	0.842958
Q63207	Coagulation factor X OS=Rattus norvegicus OX=10116 GN=F10 PE=2 SV=1	0.955878	0.525027	0.843495
P13803	Electron transfer flavoprotein subunit alpha, mitochondrial OS=Rattus norvegicus OX=10116 GN=Etfa PE=1 SV=4	0.970594	0.526587	0.843495
O35346	Focal adhesion kinase 1 OS=Rattus norvegicus OX=10116 GN=Ptk2 PE=1 SV=1	0.959841	0.527076	0.843495
Q62975	Protein Z-dependent protease inhibitor OS=Rattus norvegicus OX=10116 GN=Serpina10 PE=2 SV=2	0.925827	0.527338	0.843495
P11598	Protein disulfide-isomerase A3 OS=Rattus norvegicus OX=10116 GN=Pdia3 PE=1 SV=2	1.01651	0.527391	0.843495
P62716	Serine/threonine-protein phosphatase 2A catalytic subunit beta isoform OS=Rattus norvegicus OX=10116 GN=Ppp2cb PE=2 SV=1	1.02482	0.527483	0.843495
O55171	Acyl-coenzyme A thioesterase 2, mitochondrial OS=Rattus norvegicus OX=10116 GN=Acot2 PE=1 SV=1	0.977468	0.528143	0.843495
P02466	Collagen alpha-2(I) chain OS=Rattus norvegicus OX=10116 GN=Col1a2 PE=1 SV=3	0.952505	0.528148	0.843495
P55314	Complement component C8 beta chain OS=Rattus norvegicus OX=10116 GN=C8b PE=2 SV=2	0.963292	0.528265	0.843495
P09215	Protein kinase C delta type OS=Rattus norvegicus OX=10116 GN=Prkcd PE=1 SV=1	0.971743	0.530208	0.843495
Q921A4	Cytoglobin OS=Rattus norvegicus OX=10116 GN=Cygb PE=1 SV=1	0.958323	0.530635	0.843495
Q62894	Extracellular matrix protein 1 OS=Rattus norvegicus OX=10116 GN=Ecm1 PE=1 SV=2	0.974591	0.530794	0.843495
P80204	TGF-beta receptor type-1 OS=Rattus norvegicus OX=10116 GN=Tgfbr1 PE=1 SV=1	1.03685	0.531081	0.843495
D3ZTX0	Transmembrane emp24 domain-containing protein 7 OS=Rattus norvegicus OX=10116 GN=Tmed7 PE=1 SV=1	0.932151	0.531101	0.843495
P24594	Insulin-like growth factor-binding protein 5 OS=Rattus norvegicus OX=10116 GN=Igfbp5 PE=1 SV=1	0.960934	0.53158	0.843495
P34064	Proteasome subunit alpha type-5 OS=Rattus norvegicus OX=10116 GN=Psma5 PE=1 SV=1	1.01373	0.531754	0.843495
P05178	Cytochrome P450 2C6 OS=Rattus norvegicus OX=10116 GN=Cyp2c6 PE=2 SV=2	0.833333	0.532027	0.843495
Q6RJR6	Reticulon-3 OS=Rattus norvegicus OX=10116 GN=Rtn3 PE=1 SV=1	0.969684	0.532057	0.843495
P16617	Phosphoglycerate kinase 1 OS=Rattus norvegicus OX=10116 GN=Pgk1 PE=1 SV=2	1.02011	0.533002	0.843495
P62902	60S ribosomal protein L31 OS=Rattus norvegicus OX=10116 GN=Rpl31 PE=2 SV=1	1.03468	0.533757	0.843495
B1WC37	Mitochondrial tRNA-specific 2-thiouridylase 1 OS=Rattus norvegicus OX=10116 GN=Trmu PE=2 SV=1	0.953357	0.533791	0.843495
B0BNE5	S-formylglutathione hydrolase OS=Rattus norvegicus OX=10116 GN=Esd PE=2 SV=1	1.01974	0.533963	0.843495
Q66HR5	Calcium-binding and coiled-coil domain-containing protein 1 OS=Rattus norvegicus OX=10116 GN=Calcoco1 PE=2 SV=1	0.943701	0.534343	0.843495
P50430	Arylsulfatase B OS=Rattus norvegicus OX=10116 GN=Arsb PE=2 SV=2	0.885959	0.534443	0.843495
Q6AXT5	Ras-related protein Rab-21 OS=Rattus norvegicus OX=10116 GN=Rab21 PE=2 SV=1	1.04844	0.534515	0.843495
P51583	Multifunctional protein ADE2 OS=Rattus norvegicus OX=10116 GN=Paics PE=1 SV=3	0.951571	0.534625	0.843495
Q63312	Pleckstrin homology-like domain family B member 1 (Fragment) OS=Rattus norvegicus OX=10116 GN=Phldb1 PE=1 SV=2	0.949098	0.535363	0.843495
P09456	cAMP-dependent protein kinase type I-alpha regulatory subunit OS=Rattus norvegicus OX=10116 GN=Prkar1a PE=1 SV=2	1.01893	0.535364	0.843495
P01041	Cystatin-B OS=Rattus norvegicus OX=10116 GN=Cstb PE=1 SV=1	1.04455	0.535565	0.843495
Q5EB62	Solute carrier family 25 member 46 OS=Rattus norvegicus OX=10116 GN=Slc25a46 PE=1 SV=2	1.09469	0.536335	0.843495
Q5EAJ6-2	Isoform 2 of Inhibitor of nuclear factor kappa-B kinase-interacting protein OS=Rattus norvegicus OX=10116 GN=Ikbip	1.03774	0.536699	0.843495
P16636	Protein-lysine 6-oxidase OS=Rattus norvegicus OX=10116 GN=Lox PE=1 SV=2	1.03124	0.537295	0.843495
P24051	40S ribosomal protein S27-like OS=Rattus norvegicus OX=10116 GN=Rps27l PE=1 SV=3	0.97251	0.537433	0.843495
Q6AYA1	H/ACA ribonucleoprotein complex subunit 1 OS=Rattus norvegicus OX=10116 GN=Gar1 PE=2 SV=1	0.932689	0.537473	0.843495
Q63356	Unconventional myosin-Ie OS=Rattus norvegicus OX=10116 GN=Myo1e PE=1 SV=1	1.01814	0.537617	0.843495
Q63525	Nuclear migration protein nudC OS=Rattus norvegicus OX=10116 GN=Nudc PE=1 SV=1	0.987331	0.538025	0.843552
P31721	Complement C1q subcomponent subunit B OS=Rattus norvegicus OX=10116 GN=C1qb PE=1 SV=2	0.961853	0.539468	0.844173
O35394	Prenylated Rab acceptor protein 1 OS=Rattus norvegicus OX=10116 GN=Rabac1 PE=1 SV=1	1.02697	0.539749	0.844173
Q66H76	Paxillin OS=Rattus norvegicus OX=10116 GN=Pxn PE=1 SV=1	0.970306	0.540055	0.844173
Q6TMG5	NF-kappa-B essential modulator OS=Rattus norvegicus OX=10116 GN=Ikbkg PE=2 SV=1	1.05187	0.540591	0.844173
P21531	60S ribosomal protein L3 OS=Rattus norvegicus OX=10116 GN=Rpl3 PE=1 SV=3	1.0215	0.540688	0.844173
P61354	60S ribosomal protein L27 OS=Rattus norvegicus OX=10116 GN=Rpl27 PE=2 SV=2	1.03099	0.541467	0.844173
Q04400	Adenylate cyclase type 5 OS=Rattus norvegicus OX=10116 GN=Adcy5 PE=1 SV=2	1.02903	0.541487	0.844173
P60517	Gamma-aminobutyric acid receptor-associated protein OS=Rattus norvegicus OX=10116 GN=Gabarap PE=1 SV=1	1.06924	0.542181	0.844173
P05964	Protein S100-A6 OS=Rattus norvegicus OX=10116 GN=S100a6 PE=1 SV=3	1.05379	0.542474	0.844173
Q6AY86	Vacuolar protein sorting-associated protein 26A OS=Rattus norvegicus OX=10116 GN=Vps26a PE=1 SV=1	0.978766	0.542604	0.844173
Q5RJR8	Leucine-rich repeat-containing protein 59 OS=Rattus norvegicus OX=10116 GN=Lrrc59 PE=1 SV=1	0.980594	0.543059	0.844173
P62893	60S ribosomal protein L39 OS=Rattus norvegicus OX=10116 GN=Rpl39 PE=1 SV=2	1.0664	0.543273	0.844173
Q6AYB4	Heat shock 70 kDa protein 14 OS=Rattus norvegicus OX=10116 GN=Hspa14 PE=2 SV=1	1.0262	0.543577	0.844173
Q9WTW1	Glutamate receptor-interacting protein 2 OS=Rattus norvegicus OX=10116 GN=Grip2 PE=1 SV=1	1.06994	0.543863	0.844173
P32038	Complement factor D OS=Rattus norvegicus OX=10116 GN=Cfd PE=1 SV=2	1.03377	0.544015	0.844173
Q3SWU3	Heterogeneous nuclear ribonucleoprotein D-like OS=Rattus norvegicus OX=10116 GN=Hnrnpdl PE=1 SV=1	0.922229	0.545576	0.845755
D3ZXD8	Transmembrane protein 245 OS=Rattus norvegicus OX=10116 GN=Tmem245 PE=1 SV=1	0.954373	0.545781	0.845755
Q9WVH8	Fibulin-5 OS=Rattus norvegicus OX=10116 GN=Fbln5 PE=2 SV=1	1.02064	0.546935	0.84649
Q5XIU5	Proteasome inhibitor PI31 subunit OS=Rattus norvegicus OX=10116 GN=Psmf1 PE=1 SV=1	0.931379	0.547003	0.84649
Q9EPJ3	28S ribosomal protein S26, mitochondrial OS=Rattus norvegicus OX=10116 GN=Mrps26 PE=1 SV=1	0.93897	0.547638	0.846894
Q8R500	Mitofusin-2 OS=Rattus norvegicus OX=10116 GN=Mfn2 PE=1 SV=1	1.04709	0.549521	0.848627
Q64375	Endoplasmic reticulum protein SC65 OS=Rattus norvegicus OX=10116 GN=P3h4 PE=2 SV=3	1.04499	0.550273	0.848627
P70582	Nuclear pore complex protein Nup54 OS=Rattus norvegicus OX=10116 GN=Nup54 PE=1 SV=1	1.0418	0.550347	0.848627
Q923W4	Hepatoma-derived growth factor-related protein 3 OS=Rattus norvegicus OX=10116 GN=Hdgfl3 PE=1 SV=1	0.960679	0.550955	0.848627
Q9QZ86	Nucleolar protein 58 OS=Rattus norvegicus OX=10116 GN=Nop58 PE=1 SV=1	1.071	0.552021	0.848627
P32577	Tyrosine-protein kinase CSK OS=Rattus norvegicus OX=10116 GN=Csk PE=1 SV=1	0.980361	0.552118	0.848627
Q62908	Cysteine and glycine-rich protein 2 OS=Rattus norvegicus OX=10116 GN=Csrp2 PE=1 SV=3	1.0588	0.55225	0.848627
Q04940	Neurogranin OS=Rattus norvegicus OX=10116 GN=Nrgn PE=1 SV=1	0.910949	0.552465	0.848627
P04785	Protein disulfide-isomerase OS=Rattus norvegicus OX=10116 GN=P4hb PE=1 SV=2	0.981026	0.552509	0.848627
P08494	Matrix Gla protein OS=Rattus norvegicus OX=10116 GN=Mgp PE=1 SV=2	0.973938	0.552799	0.848627
D3ZAF6	ATP synthase subunit f, mitochondrial OS=Rattus norvegicus OX=10116 GN=Atp5mf PE=1 SV=1	1.01923	0.55307	0.848627
P01048	T-kininogen 1 OS=Rattus norvegicus OX=10116 GN=Map1 PE=1 SV=2	0.868889	0.553257	0.848627
Q9Z1B2	Glutathione S-transferase Mu 5 OS=Rattus norvegicus OX=10116 GN=Gstm5 PE=1 SV=3	1.04573	0.554322	0.848976
D3ZA12	Chromodomain-helicase-DNA-binding protein 6 OS=Rattus norvegicus OX=10116 GN=Chd6 PE=1 SV=2	0.927953	0.55445	0.848976
P13638	Sodium/potassium-transporting ATPase subunit beta-2 OS=Rattus norvegicus OX=10116 GN=Atp1b2 PE=1 SV=1	1.04997	0.554609	0.848976
Q63ZY7	Protein UXT OS=Rattus norvegicus OX=10116 GN=Uxt PE=2 SV=1	0.91199	0.555171	0.849261
Q6P6T4	Echinoderm microtubule-associated protein-like 2 OS=Rattus norvegicus OX=10116 GN=Eml2 PE=1 SV=1	0.983202	0.556307	0.850307
F2Z3T4	Muscleblind-like protein 2 OS=Rattus norvegicus OX=10116 GN=Mbnl2 PE=1 SV=1	0.940681	0.55684	0.850307
P62630	Elongation factor 1-alpha 1 OS=Rattus norvegicus OX=10116 GN=Eef1a1 PE=2 SV=1	0.980354	0.556981	0.850307
O88656	Actin-related protein 2/3 complex subunit 1B OS=Rattus norvegicus OX=10116 GN=Arpc1b PE=1 SV=3	0.963682	0.559064	0.852533
O55166	Vacuolar protein sorting-associated protein 52 homolog OS=Rattus norvegicus OX=10116 GN=Vps52 PE=1 SV=2	1.04961	0.559425	0.852533
Q4G050	MAP kinase-interacting serine/threonine-protein kinase 1 OS=Rattus norvegicus OX=10116 GN=Mknk1 PE=2 SV=1	0.954106	0.559883	0.852533
P54311	Guanine nucleotide-binding protein G(I)/G(S)/G(T) subunit beta-1 OS=Rattus norvegicus OX=10116 GN=Gnb1 PE=1 SV=4	0.974547	0.560566	0.852533
Q01992	Mitochondrial intermediate peptidase OS=Rattus norvegicus OX=10116 GN=Mipep PE=1 SV=1	1.04315	0.560587	0.852533
P69682	Adaptin ear-binding coat-associated protein 1 OS=Rattus norvegicus OX=10116 GN=Necap1 PE=1 SV=1	1.03878	0.561016	0.852533
Q505J8	Phenylalanine--tRNA ligase alpha subunit OS=Rattus norvegicus OX=10116 GN=Farsa PE=1 SV=1	1.03398	0.561176	0.852533
Q71LX6	Xin actin-binding repeat-containing protein 2 OS=Rattus norvegicus OX=10116 GN=Xirp2 PE=1 SV=1	1.03321	0.561699	0.852533
Q5XIF6	Tubulin alpha-4A chain OS=Rattus norvegicus OX=10116 GN=Tuba4a PE=1 SV=1	1.01836	0.561834	0.852533
O09171	Betaine--homocysteine S-methyltransferase 1 OS=Rattus norvegicus OX=10116 GN=Bhmt PE=1 SV=1	0.823826	0.562205	0.852533
Q793F9	Vacuolar protein sorting-associated protein 4A OS=Rattus norvegicus OX=10116 GN=Vps4a PE=1 SV=1	1.02683	0.562956	0.8531
Q4AE70	Histone-arginine methyltransferase CARM1 OS=Rattus norvegicus OX=10116 GN=Carm1 PE=1 SV=1	0.959084	0.563491	0.85334
Q05764	Beta-adducin OS=Rattus norvegicus OX=10116 GN=Add2 PE=1 SV=4	0.968108	0.565539	0.854989
P08461	Dihydrolipoyllysine-residue acetyltransferase component of pyruvate dehydrogenase complex, mitochondrial OS=Rattus norvegicus OX=10116 GN=Dlat PE=1 SV=3	0.974736	0.56561	0.854989
Q5XI32	F-actin-capping protein subunit beta OS=Rattus norvegicus OX=10116 GN=Capzb PE=1 SV=1	0.98493	0.566011	0.854989
Q8CFN2	Cell division control protein 42 homolog OS=Rattus norvegicus OX=10116 GN=Cdc42 PE=1 SV=2	0.974868	0.566343	0.854989
Q03348	Receptor-type tyrosine-protein phosphatase alpha OS=Rattus norvegicus OX=10116 GN=Ptpra PE=1 SV=1	0.939354	0.566977	0.854989
P62909	40S ribosomal protein S3 OS=Rattus norvegicus OX=10116 GN=Rps3 PE=1 SV=1	0.981925	0.567137	0.854989
P06536	Glucocorticoid receptor OS=Rattus norvegicus OX=10116 GN=Nr3c1 PE=1 SV=2	0.949676	0.567223	0.854989
P69897	Tubulin beta-5 chain OS=Rattus norvegicus OX=10116 GN=Tubb5 PE=1 SV=1	1.01361	0.568754	0.85557
P04642	L-lactate dehydrogenase A chain OS=Rattus norvegicus OX=10116 GN=Ldha PE=1 SV=1	1.01991	0.569111	0.85557
Q9R1Z0	Voltage-dependent anion-selective channel protein 3 OS=Rattus norvegicus OX=10116 GN=Vdac3 PE=1 SV=2	1.02813	0.569313	0.85557
Q5RKI1	Eukaryotic initiation factor 4A-II OS=Rattus norvegicus OX=10116 GN=Eif4a2 PE=1 SV=1	0.985045	0.569381	0.85557
P52303	AP-1 complex subunit beta-1 OS=Rattus norvegicus OX=10116 GN=Ap1b1 PE=1 SV=1	0.985874	0.569599	0.85557
P24470	Cytochrome P450 2C23 OS=Rattus norvegicus OX=10116 GN=Cyp2c23 PE=2 SV=2	1.09573	0.570526	0.85557
Q5U211	Sorting nexin-3 OS=Rattus norvegicus OX=10116 GN=Snx3 PE=1 SV=1	1.02155	0.570539	0.85557
Q9Z1W6	Protein LYRIC OS=Rattus norvegicus OX=10116 GN=Mtdh PE=1 SV=2	0.976711	0.570632	0.85557
Q6AXR4	Beta-hexosaminidase subunit beta OS=Rattus norvegicus OX=10116 GN=Hexb PE=2 SV=1	0.955469	0.571895	0.856604
P13221	Aspartate aminotransferase, cytoplasmic OS=Rattus norvegicus OX=10116 GN=Got1 PE=1 SV=3	0.977749	0.572078	0.856604
B2RYM5	Lys-63-specific deubiquitinase BRCC36 OS=Rattus norvegicus OX=10116 GN=Brcc3 PE=2 SV=1	0.94985	0.572579	0.856787
Q62665	Galectin-8 OS=Rattus norvegicus OX=10116 GN=Lgals8 PE=2 SV=1	1.03123	0.573262	0.857019
Q62715	Neutrophil antibiotic peptide NP-2 OS=Rattus norvegicus OX=10116 GN=Defa PE=1 SV=1	0.778518	0.574022	0.857019
Q5XHY7	Signal transducing adapter molecule 2 OS=Rattus norvegicus OX=10116 GN=Stam2 PE=2 SV=1	1.01702	0.574105	0.857019
Q62940	E3 ubiquitin-protein ligase NEDD4 OS=Rattus norvegicus OX=10116 GN=Nedd4 PE=1 SV=1	1.019	0.574248	0.857019
Q5XIC4	Maspardin OS=Rattus norvegicus OX=10116 GN=Spg21 PE=2 SV=1	0.96419	0.575325	0.857483
P19804	Nucleoside diphosphate kinase B OS=Rattus norvegicus OX=10116 GN=Nme2 PE=1 SV=1	0.982141	0.575511	0.857483
P14882	Propionyl-CoA carboxylase alpha chain, mitochondrial OS=Rattus norvegicus OX=10116 GN=Pcca PE=1 SV=3	0.982479	0.575696	0.857483
Q6P734	Plasma protease C1 inhibitor OS=Rattus norvegicus OX=10116 GN=Serping1 PE=2 SV=1	1.03465	0.577382	0.85943
Q5BJN5	Mitochondrial intermembrane space import and assembly protein 40 OS=Rattus norvegicus OX=10116 GN=Chchd4 PE=2 SV=1	0.972121	0.578317	0.859739
P04692-6	Isoform 6 of Tropomyosin alpha-1 chain OS=Rattus norvegicus OX=10116 GN=Tpm1	1.0314	0.578416	0.859739
Q62976	Calcium-activated potassium channel subunit alpha-1 OS=Rattus norvegicus OX=10116 GN=Kcnma1 PE=1 SV=3	1.04107	0.578729	0.859739
Q8R491	EH domain-containing protein 3 OS=Rattus norvegicus OX=10116 GN=Ehd3 PE=1 SV=2	1.01377	0.579454	0.860251
P01026	Complement C3 OS=Rattus norvegicus OX=10116 GN=C3 PE=1 SV=3	1.03615	0.580627	0.860735
P13437	3-ketoacyl-CoA thiolase, mitochondrial OS=Rattus norvegicus OX=10116 GN=Acaa2 PE=1 SV=1	0.947864	0.580863	0.860735
A1L1L2	Transmembrane protein 214 OS=Rattus norvegicus OX=10116 GN=Tmem214 PE=2 SV=1	0.958799	0.581215	0.860735
Q64119	Myosin light polypeptide 6 OS=Rattus norvegicus OX=10116 GN=Myl6 PE=1 SV=3	1.01696	0.581673	0.860735
O08874	Serine/threonine-protein kinase N2 OS=Rattus norvegicus OX=10116 GN=Pkn2 PE=1 SV=2	1.04516	0.581681	0.860735
Q5XIG0	ADP-ribose pyrophosphatase, mitochondrial OS=Rattus norvegicus OX=10116 GN=Nudt9 PE=2 SV=1	0.96934	0.582336	0.861142
F1M0Z1	Triple functional domain protein OS=Rattus norvegicus OX=10116 GN=Trio PE=1 SV=4	1.03839	0.583882	0.862864
Q9R085	Ubiquitin carboxyl-terminal hydrolase 15 OS=Rattus norvegicus OX=10116 GN=Usp15 PE=1 SV=1	0.96705	0.584606	0.86337
Q9ER34	Aconitate hydratase, mitochondrial OS=Rattus norvegicus OX=10116 GN=Aco2 PE=1 SV=2	0.984126	0.585395	0.863579
Q99ND9	RWD domain-containing protein 1 OS=Rattus norvegicus OX=10116 GN=Rwdd1 PE=2 SV=1	1.03118	0.585681	0.863579
P52759	2-iminobutanoate/2-iminopropanoate deaminase OS=Rattus norvegicus OX=10116 GN=Rida PE=1 SV=3	0.9136	0.585891	0.863579
P37397	Calponin-3 OS=Rattus norvegicus OX=10116 GN=Cnn3 PE=1 SV=1	1.03074	0.586849	0.863795
Q498D1	Forkhead box protein P1 OS=Rattus norvegicus OX=10116 GN=Foxp1 PE=1 SV=1	0.969042	0.587121	0.863795
Q5M827	Pirin OS=Rattus norvegicus OX=10116 GN=Pir PE=1 SV=1	1.03049	0.587569	0.863795
D3ZPX4	Plexin-A3 OS=Rattus norvegicus OX=10116 GN=Plxna3 PE=3 SV=1	0.956436	0.587815	0.863795
Q9Z2Q4	Methionine synthase OS=Rattus norvegicus OX=10116 GN=Mtr PE=1 SV=1	0.944806	0.588579	0.863795
P17046	Lysosome-associated membrane glycoprotein 2 OS=Rattus norvegicus OX=10116 GN=Lamp2 PE=1 SV=3	0.926122	0.589182	0.863795
P06757	Alcohol dehydrogenase 1 OS=Rattus norvegicus OX=10116 GN=Adh1 PE=1 SV=3	1.06871	0.589426	0.863795
P0C5H9	Mesencephalic astrocyte-derived neurotrophic factor OS=Rattus norvegicus OX=10116 GN=Manf PE=1 SV=1	1.03689	0.590131	0.863795
P04166	Cytochrome b5 type B OS=Rattus norvegicus OX=10116 GN=Cyb5b PE=1 SV=2	0.976378	0.590176	0.863795
O08837	Cell division cycle 5-like protein OS=Rattus norvegicus OX=10116 GN=Cdc5l PE=1 SV=2	0.97649	0.591359	0.863795
F1LNI5	Protein phosphatase 1G OS=Rattus norvegicus OX=10116 GN=Ppm1g PE=1 SV=2	1.04577	0.591558	0.863795
O54921	Exocyst complex component 2 OS=Rattus norvegicus OX=10116 GN=Exoc2 PE=1 SV=1	0.974192	0.591738	0.863795
P15178	Aspartate--tRNA ligase, cytoplasmic OS=Rattus norvegicus OX=10116 GN=Dars PE=1 SV=1	0.978555	0.591944	0.863795
Q5XIK2	Thioredoxin-related transmembrane protein 2 OS=Rattus norvegicus OX=10116 GN=Tmx2 PE=2 SV=1	0.961163	0.59265	0.863795
P05369	Farnesyl pyrophosphate synthase OS=Rattus norvegicus OX=10116 GN=Fdps PE=2 SV=2	1.02367	0.592672	0.863795
P81799	N-acetyl-D-glucosamine kinase OS=Rattus norvegicus OX=10116 GN=Nagk PE=1 SV=4	1.02837	0.593456	0.863795
D4A615	Tonsoku-like protein OS=Rattus norvegicus OX=10116 GN=Tonsl PE=3 SV=1	0.927489	0.593543	0.863795
Q7TQ94	Deaminated glutathione amidase OS=Rattus norvegicus OX=10116 GN=Nit1 PE=2 SV=2	1.01698	0.593886	0.863795
Q99MS0	SEC14-like protein 2 OS=Rattus norvegicus OX=10116 GN=Sec14l2 PE=1 SV=1	1.10595	0.594097	0.863795
P97878	Exocyst complex component 5 OS=Rattus norvegicus OX=10116 GN=Exoc5 PE=1 SV=1	0.975802	0.594454	0.863795
Q5BKC9	Ephexin-1 OS=Rattus norvegicus OX=10116 GN=Ngef PE=1 SV=2	0.973516	0.594818	0.863795
P13635	Ceruloplasmin OS=Rattus norvegicus OX=10116 GN=Cp PE=1 SV=3	0.959705	0.594826	0.863795
Q64611	Cysteine sulfinic acid decarboxylase OS=Rattus norvegicus OX=10116 GN=Csad PE=1 SV=1	0.971514	0.595089	0.863795
O88506	STE20/SPS1-related proline-alanine-rich protein kinase OS=Rattus norvegicus OX=10116 GN=Stk39 PE=1 SV=2	0.970882	0.595194	0.863795
Q5XIC0	Enoyl-CoA delta isomerase 2, mitochondrial OS=Rattus norvegicus OX=10116 GN=Eci2 PE=1 SV=1	1.01457	0.596552	0.86521
Q63638	Striated muscle-specific serine/threonine-protein kinase OS=Rattus norvegicus OX=10116 GN=Speg PE=1 SV=2	0.976146	0.597178	0.865454
P00762	Anionic trypsin-1 OS=Rattus norvegicus OX=10116 GN=Prss1 PE=1 SV=1	0.939395	0.597503	0.865454
P0C6P6	Transcription factor YY2 OS=Rattus norvegicus OX=10116 GN=Yy2 PE=3 SV=1	0.95998	0.597928	0.865454
Q3T1J9	MOB kinase activator 1A OS=Rattus norvegicus OX=10116 GN=Mob1a PE=2 SV=3	0.950675	0.598896	0.865454
P12346	Serotransferrin OS=Rattus norvegicus OX=10116 GN=Tf PE=1 SV=3	1.04629	0.599068	0.865454
D3ZC96	Tetratricopeptide repeat protein 39B OS=Rattus norvegicus OX=10116 GN=Ttc39b PE=3 SV=1	1.03559	0.599384	0.865454
P47858	ATP-dependent 6-phosphofructokinase, muscle type OS=Rattus norvegicus OX=10116 GN=Pfkm PE=1 SV=3	0.980666	0.59981	0.865454
A2RUW1	Toll-interacting protein OS=Rattus norvegicus OX=10116 GN=Tollip PE=1 SV=1	1.05448	0.600388	0.865454
O88959	Inhibin beta E chain OS=Rattus norvegicus OX=10116 GN=Inhbe PE=2 SV=1	1.06935	0.601022	0.865454
P10760	Adenosylhomocysteinase OS=Rattus norvegicus OX=10116 GN=Ahcy PE=1 SV=3	0.976198	0.601646	0.865454
Q9JJ22	Endoplasmic reticulum aminopeptidase 1 OS=Rattus norvegicus OX=10116 GN=Erap1 PE=2 SV=2	1.01363	0.601962	0.865454
Q498R7	CXXC motif containing zinc binding protein OS=Rattus norvegicus OX=10116 GN=Czib PE=2 SV=1	0.981978	0.60212	0.865454
Q5U2T3	SPATS2-like protein OS=Rattus norvegicus OX=10116 GN=Spats2l PE=2 SV=1	0.941294	0.602144	0.865454
Q6X936	Kin of IRRE-like protein 1 OS=Rattus norvegicus OX=10116 GN=Kirrel1 PE=1 SV=2	0.966864	0.602198	0.865454
Q64319	Neutral and basic amino acid transport protein rBAT OS=Rattus norvegicus OX=10116 GN=Slc3a1 PE=1 SV=1	0.720867	0.602454	0.865454
P52847	Sulfotransferase family cytosolic 1B member 1 OS=Rattus norvegicus OX=10116 GN=Sult1b1 PE=1 SV=2	1.21778	0.603815	0.866859
Q711G3	Isoamyl acetate-hydrolyzing esterase 1 homolog OS=Rattus norvegicus OX=10116 GN=Iah1 PE=2 SV=2	0.970739	0.604391	0.867137
Q5PQP2	Receptor-binding cancer antigen expressed on SiSo cells OS=Rattus norvegicus OX=10116 GN=Ebag9 PE=1 SV=1	0.945334	0.605296	0.867597
O54698	Equilibrative nucleoside transporter 1 OS=Rattus norvegicus OX=10116 GN=Slc29a1 PE=1 SV=3	1.02569	0.605708	0.867597
Q68FS4	Cytosol aminopeptidase OS=Rattus norvegicus OX=10116 GN=Lap3 PE=1 SV=1	0.982989	0.60659	0.867597
P18266	Glycogen synthase kinase-3 beta OS=Rattus norvegicus OX=10116 GN=Gsk3b PE=1 SV=1	1.0305	0.606709	0.867597
Q5M9F5	Diphthine--ammonia ligase OS=Rattus norvegicus OX=10116 GN=Dph6 PE=2 SV=1	0.946622	0.607458	0.867597
Q6P799	Serine--tRNA ligase, cytoplasmic OS=Rattus norvegicus OX=10116 GN=Sars PE=1 SV=3	0.944586	0.607545	0.867597
Q8K4G6	ADP-ribose glycohydrolase MACROD1 (Fragment) OS=Rattus norvegicus OX=10116 GN=Macrod1 PE=2 SV=2	1.0555	0.607565	0.867597
Q63413	Spliceosome RNA helicase Ddx39b OS=Rattus norvegicus OX=10116 GN=Ddx39b PE=2 SV=3	0.984028	0.607778	0.867597
P06399	Fibrinogen alpha chain OS=Rattus norvegicus OX=10116 GN=Fga PE=1 SV=3	0.881922	0.609044	0.868596
Q920J4	Thioredoxin-like protein 1 OS=Rattus norvegicus OX=10116 GN=Txnl1 PE=1 SV=3	0.983121	0.609245	0.868596
Q5M9G8	DDB1- and CUL4-associated factor 11 OS=Rattus norvegicus OX=10116 GN=Dcaf11 PE=1 SV=1	1.0429	0.609989	0.869109
Q4KLN7	ADP-ribosylation factor GTPase-activating protein 3 OS=Rattus norvegicus OX=10116 GN=Arfgap3 PE=1 SV=1	1.02045	0.610842	0.869336
Q80W96	Iron-sulfur cluster assembly 1 homolog, mitochondrial OS=Rattus norvegicus OX=10116 GN=Isca1 PE=2 SV=1	1.0192	0.610916	0.869336
D4A7N1	MICOS complex subunit Mic25 OS=Rattus norvegicus OX=10116 GN=Chchd6 PE=1 SV=1	1.02574	0.612157	0.869504
P63029	Translationally-controlled tumor protein OS=Rattus norvegicus OX=10116 GN=Tpt1 PE=1 SV=1	0.9859	0.612336	0.869504
Q9WVI4	Guanylate cyclase soluble subunit alpha-2 OS=Rattus norvegicus OX=10116 GN=Gucy1a2 PE=1 SV=2	0.967569	0.612614	0.869504
P19112	Fructose-1,6-bisphosphatase 1 OS=Rattus norvegicus OX=10116 GN=Fbp1 PE=1 SV=2	1.08428	0.612821	0.869504
P0C5E3	Palladin (Fragment) OS=Rattus norvegicus OX=10116 GN=Palld PE=1 SV=1	1.02558	0.613226	0.869504
P08649	Complement C4 OS=Rattus norvegicus OX=10116 GN=C4 PE=1 SV=3	0.962249	0.613339	0.869504
Q66HR2	Microtubule-associated protein RP/EB family member 1 OS=Rattus norvegicus OX=10116 GN=Mapre1 PE=1 SV=3	0.987753	0.61399	0.869883
P11505-1	Isoform D of Plasma membrane calcium-transporting ATPase 1 OS=Rattus norvegicus OX=10116 GN=Atp2b1	1.04481	0.614829	0.870527
Q4KM98	Mitochondrial fission factor OS=Rattus norvegicus OX=10116 GN=Mff PE=1 SV=1	0.968741	0.615731	0.87126
P18645	UDP-glucose 4-epimerase OS=Rattus norvegicus OX=10116 GN=Gale PE=2 SV=1	1.04161	0.616307	0.87153
Q5FVH0	Complement C1q tumor necrosis factor-related protein 5 OS=Rattus norvegicus OX=10116 GN=C1qtnf5 PE=2 SV=1	0.962524	0.616875	0.871788
Q8R424	STAM-binding protein OS=Rattus norvegicus OX=10116 GN=Stambp PE=2 SV=1	1.03123	0.617735	0.872459
Q9JHB5	Translin-associated protein X OS=Rattus norvegicus OX=10116 GN=Tsnax PE=1 SV=1	1.01713	0.618163	0.872519
P35446	Spondin-1 OS=Rattus norvegicus OX=10116 GN=Spon1 PE=1 SV=1	0.976923	0.618842	0.872934
Q9ESS6	Basal cell adhesion molecule OS=Rattus norvegicus OX=10116 GN=Bcam PE=2 SV=1	1.02044	0.619673	0.873561
Q7TSE9	HCLS1-associated protein X-1 OS=Rattus norvegicus OX=10116 GN=Hax1 PE=1 SV=1	0.95631	0.620671	0.873967
Q5U2U2	Crk-like protein OS=Rattus norvegicus OX=10116 GN=Crkl PE=1 SV=1	1.01508	0.620733	0.873967
Q6TUD4	Protein YIPF3 OS=Rattus norvegicus OX=10116 GN=Yipf3 PE=2 SV=1	0.966744	0.621514	0.874524
B0BNE2	DNA-directed RNA polymerases I, II, and III subunit RPABC1 OS=Rattus norvegicus OX=10116 GN=Polr2e PE=2 SV=1	0.958269	0.623333	0.876538
Q6AY63	ADP-sugar pyrophosphatase OS=Rattus norvegicus OX=10116 GN=Nudt5 PE=2 SV=1	1.0164	0.624742	0.876679
Q04631	Protein farnesyltransferase/geranylgeranyltransferase type-1 subunit alpha OS=Rattus norvegicus OX=10116 GN=Fnta PE=1 SV=1	0.967014	0.624794	0.876679
D4ABY2	Coatomer subunit gamma-2 OS=Rattus norvegicus OX=10116 GN=Copg2 PE=3 SV=2	1.02083	0.625137	0.876679
Q4V7C6	GMP synthase [glutamine-hydrolyzing] OS=Rattus norvegicus OX=10116 GN=Gmps PE=1 SV=1	0.976923	0.625606	0.876679
Q5U2Q7	Eukaryotic peptide chain release factor subunit 1 OS=Rattus norvegicus OX=10116 GN=Etf1 PE=2 SV=3	0.983465	0.625615	0.876679
O35568	EGF-containing fibulin-like extracellular matrix protein 1 OS=Rattus norvegicus OX=10116 GN=Efemp1 PE=1 SV=1	0.984309	0.625756	0.876679
Q63754	Beta-synuclein OS=Rattus norvegicus OX=10116 GN=Sncb PE=1 SV=1	0.917639	0.627344	0.877609
Q64565	Alanine--glyoxylate aminotransferase 2, mitochondrial OS=Rattus norvegicus OX=10116 GN=Agxt2 PE=1 SV=2	0.832519	0.62757	0.877609
P08934-2	Isoform LMW of Kininogen-1 OS=Rattus norvegicus OX=10116 GN=Kng1	0.95784	0.627583	0.877609
E9PU28	Inosine-5'-monophosphate dehydrogenase 2 OS=Rattus norvegicus OX=10116 GN=Impdh2 PE=1 SV=1	1.02303	0.630151	0.880591
Q99MA2	Xaa-Pro aminopeptidase 2 OS=Rattus norvegicus OX=10116 GN=Xpnpep2 PE=1 SV=1	0.945269	0.630713	0.880591
P63004	Platelet-activating factor acetylhydrolase IB subunit alpha OS=Rattus norvegicus OX=10116 GN=Pafah1b1 PE=1 SV=2	1.02047	0.630883	0.880591
G3V9D0	Protein O-glucosyltransferase 1 OS=Rattus norvegicus OX=10116 GN=Poglut1 PE=3 SV=1	0.976356	0.632492	0.882293
Q68A21	Transcriptional activator protein Pur-beta OS=Rattus norvegicus OX=10116 GN=Purb PE=1 SV=3	0.987191	0.632964	0.882407
P14480	Fibrinogen beta chain OS=Rattus norvegicus OX=10116 GN=Fgb PE=1 SV=4	0.885862	0.634119	0.883004
P09527	Ras-related protein Rab-7a OS=Rattus norvegicus OX=10116 GN=Rab7a PE=1 SV=2	0.985918	0.634171	0.883004
P09495	Tropomyosin alpha-4 chain OS=Rattus norvegicus OX=10116 GN=Tpm4 PE=1 SV=3	1.02803	0.634639	0.883111
P80299	Bifunctional epoxide hydrolase 2 OS=Rattus norvegicus OX=10116 GN=Ephx2 PE=1 SV=1	1.13235	0.635481	0.883172
P04644	40S ribosomal protein S17 OS=Rattus norvegicus OX=10116 GN=Rps17 PE=1 SV=3	1.02632	0.635654	0.883172
P36953	Afamin OS=Rattus norvegicus OX=10116 GN=Afm PE=3 SV=1	1.05111	0.635853	0.883172
P02454	Collagen alpha-1(I) chain OS=Rattus norvegicus OX=10116 GN=Col1a1 PE=1 SV=5	0.964087	0.636759	0.883267
Q9WUS0	Adenylate kinase 4, mitochondrial OS=Rattus norvegicus OX=10116 GN=Ak4 PE=2 SV=1	0.967959	0.637141	0.883267
Q63470	Dual specificity tyrosine-phosphorylation-regulated kinase 1A OS=Rattus norvegicus OX=10116 GN=Dyrk1a PE=1 SV=2	0.952175	0.637392	0.883267
P63174	60S ribosomal protein L38 OS=Rattus norvegicus OX=10116 GN=Rpl38 PE=1 SV=2	0.982564	0.637481	0.883267
Q6DGG1	Protein ABHD14B OS=Rattus norvegicus OX=10116 GN=Abhd14b PE=2 SV=1	0.963216	0.639119	0.88416
P45479	Palmitoyl-protein thioesterase 1 OS=Rattus norvegicus OX=10116 GN=Ppt1 PE=1 SV=1	1.03355	0.63928	0.88416
O88618	Formimidoyltransferase-cyclodeaminase OS=Rattus norvegicus OX=10116 GN=Ftcd PE=1 SV=4	0.939312	0.639371	0.88416
Q63041	Alpha-1-macroglobulin OS=Rattus norvegicus OX=10116 GN=A1m PE=1 SV=1	1.0404	0.640021	0.88416
Q9QUL6	Vesicle-fusing ATPase OS=Rattus norvegicus OX=10116 GN=Nsf PE=1 SV=1	1.01433	0.640079	0.88416
Q6MGD0	Protein CutA OS=Rattus norvegicus OX=10116 GN=Cuta PE=1 SV=2	1.04359	0.642036	0.884623
Q8R4A1	ERO1-like protein alpha OS=Rattus norvegicus OX=10116 GN=Ero1a PE=1 SV=1	1.04455	0.642568	0.884623
Q9JHW5	Vesicle-associated membrane protein 7 OS=Rattus norvegicus OX=10116 GN=Vamp7 PE=1 SV=1	0.950972	0.642748	0.884623
P20059	Hemopexin OS=Rattus norvegicus OX=10116 GN=Hpx PE=1 SV=3	0.954227	0.642913	0.884623
P18422	Proteasome subunit alpha type-3 OS=Rattus norvegicus OX=10116 GN=Psma3 PE=1 SV=3	1.01574	0.643119	0.884623
Q6AXN4	Nucleoporin NDC1 OS=Rattus norvegicus OX=10116 GN=Ndc1 PE=1 SV=1	0.943662	0.643422	0.884623
Q704E8	ATP-binding cassette sub-family B member 7, mitochondrial OS=Rattus norvegicus OX=10116 GN=Abcb7 PE=1 SV=1	0.950799	0.643829	0.884623
Q64303	Serine/threonine-protein kinase PAK 2 OS=Rattus norvegicus OX=10116 GN=Pak2 PE=1 SV=1	0.991405	0.643864	0.884623
P59215-2	Isoform Alpha-2 of Guanine nucleotide-binding protein G(o) subunit alpha OS=Rattus norvegicus OX=10116 GN=Gnao1	0.979956	0.64393	0.884623
Q9WV25	Poly(U)-binding-splicing factor PUF60 OS=Rattus norvegicus OX=10116 GN=Puf60 PE=2 SV=2	0.968582	0.645424	0.886136
O88588	Phosphofurin acidic cluster sorting protein 1 OS=Rattus norvegicus OX=10116 GN=Pacs1 PE=1 SV=1	1.03025	0.645923	0.886284
Q641Z8	Peflin OS=Rattus norvegicus OX=10116 GN=Pef1 PE=2 SV=1	0.960643	0.64678	0.886923
P18445	60S ribosomal protein L27a OS=Rattus norvegicus OX=10116 GN=Rpl27a PE=1 SV=3	1.02037	0.647429	0.886947
P61314	60S ribosomal protein L15 OS=Rattus norvegicus OX=10116 GN=Rpl15 PE=1 SV=2	1.02797	0.648378	0.886947
P20650	Protein phosphatase 1A OS=Rattus norvegicus OX=10116 GN=Ppm1a PE=1 SV=1	0.970592	0.648952	0.886947
Q99P74	Ras-related protein Rab-27B OS=Rattus norvegicus OX=10116 GN=Rab27b PE=2 SV=3	0.900304	0.649059	0.886947
Q60587	Trifunctional enzyme subunit beta, mitochondrial OS=Rattus norvegicus OX=10116 GN=Hadhb PE=1 SV=1	0.986451	0.65102	0.886947
Q9WTT6	Guanine deaminase OS=Rattus norvegicus OX=10116 GN=Gda PE=1 SV=1	0.980964	0.651146	0.886947
Q7TSU1	Brefeldin A-inhibited guanine nucleotide-exchange protein 2 OS=Rattus norvegicus OX=10116 GN=Arfgef2 PE=1 SV=1	0.966058	0.651212	0.886947
Q9EQ76	Dimethylaniline monooxygenase [N-oxide-forming] 3 OS=Rattus norvegicus OX=10116 GN=Fmo3 PE=1 SV=1	1.02655	0.651529	0.886947
B5DF89	Cullin-3 OS=Rattus norvegicus OX=10116 GN=Cul3 PE=1 SV=2	0.974411	0.651868	0.886947
Q5FWT7	Ubiquitin-like domain-containing CTD phosphatase 1 OS=Rattus norvegicus OX=10116 GN=Ublcp1 PE=2 SV=1	0.97405	0.652367	0.886947
Q8K3P4	RNA-binding protein Musashi homolog 1 OS=Rattus norvegicus OX=10116 GN=Msi1 PE=1 SV=1	0.982465	0.652599	0.886947
Q6AYE2	Endophilin-B1 OS=Rattus norvegicus OX=10116 GN=Sh3glb1 PE=2 SV=1	0.985318	0.652992	0.886947
P51635	Aldo-keto reductase family 1 member A1 OS=Rattus norvegicus OX=10116 GN=Akr1a1 PE=1 SV=2	0.989607	0.653153	0.886947
O08770	Platelet glycoprotein V OS=Rattus norvegicus OX=10116 GN=Gp5 PE=3 SV=1	0.922047	0.653246	0.886947
G3V7W1	Programmed cell death protein 6 OS=Rattus norvegicus OX=10116 GN=Pdcd6 PE=2 SV=1	0.976262	0.653523	0.886947
Q63313	Lipopolysaccharide-binding protein OS=Rattus norvegicus OX=10116 GN=Lbp PE=2 SV=1	0.93215	0.653593	0.886947
P0CE43	Growth factor receptor-bound protein 10 OS=Rattus norvegicus OX=10116 GN=Grb10 PE=3 SV=1	0.973826	0.65362	0.886947
P47196	RAC-alpha serine/threonine-protein kinase OS=Rattus norvegicus OX=10116 GN=Akt1 PE=1 SV=1	1.03493	0.653849	0.886947
O35263	Platelet-activating factor acetylhydrolase IB subunit gamma OS=Rattus norvegicus OX=10116 GN=Pafah1b3 PE=2 SV=1	0.956819	0.654341	0.88708
Q5XI81	Fragile X mental retardation syndrome-related protein 1 OS=Rattus norvegicus OX=10116 GN=Fxr1 PE=1 SV=1	0.977742	0.654731	0.88708
Q9R0C9	Sigma non-opioid intracellular receptor 1 OS=Rattus norvegicus OX=10116 GN=Sigmar1 PE=1 SV=1	1.04638	0.657332	0.890072
Q63538	Mitogen-activated protein kinase 12 OS=Rattus norvegicus OX=10116 GN=Mapk12 PE=1 SV=1	1.04599	0.65973	0.892785
P68182	cAMP-dependent protein kinase catalytic subunit beta OS=Rattus norvegicus OX=10116 GN=Prkacb PE=1 SV=2	0.98256	0.661775	0.893515
Q63009	Protein arginine N-methyltransferase 1 OS=Rattus norvegicus OX=10116 GN=Prmt1 PE=1 SV=1	0.977475	0.662381	0.893515
M0R4F8	Dynamin-binding protein OS=Rattus norvegicus OX=10116 GN=Dnmbp PE=1 SV=2	1.02351	0.662566	0.893515
Q6P7Q4	Lactoylglutathione lyase OS=Rattus norvegicus OX=10116 GN=Glo1 PE=1 SV=3	1.01725	0.662617	0.893515
Q10739	Matrix metalloproteinase-14 OS=Rattus norvegicus OX=10116 GN=Mmp14 PE=2 SV=2	0.957324	0.663321	0.893515
P53565	Homeobox protein cut-like 1 OS=Rattus norvegicus OX=10116 GN=Cux1 PE=1 SV=2	0.964879	0.663446	0.893515
P21775	3-ketoacyl-CoA thiolase A, peroxisomal OS=Rattus norvegicus OX=10116 GN=Acaa1a PE=1 SV=2	0.979793	0.663479	0.893515
Q5U305	ER lumen protein-retaining receptor 2 OS=Rattus norvegicus OX=10116 GN=Kdelr2 PE=2 SV=1	0.958032	0.663642	0.893515
Q8VHT6	Arsenite methyltransferase OS=Rattus norvegicus OX=10116 GN=As3mt PE=1 SV=1	0.96362	0.663822	0.893515
P18298	S-adenosylmethionine synthase isoform type-2 OS=Rattus norvegicus OX=10116 GN=Mat2a PE=1 SV=1	0.969877	0.66435	0.893694
Q5BK18	Cytosolic iron-sulfur assembly component 3 OS=Rattus norvegicus OX=10116 GN=Ciao3 PE=2 SV=1	0.955605	0.665963	0.895333
Q9R0I8	Phosphatidylinositol 5-phosphate 4-kinase type-2 alpha OS=Rattus norvegicus OX=10116 GN=Pip4k2a PE=1 SV=1	0.980597	0.667006	0.895712
P19468	Glutamate--cysteine ligase catalytic subunit OS=Rattus norvegicus OX=10116 GN=Gclc PE=1 SV=2	0.966892	0.667036	0.895712
Q9QYL8	Acyl-protein thioesterase 2 OS=Rattus norvegicus OX=10116 GN=Lypla2 PE=1 SV=1	0.978786	0.66782	0.89615
Q9QXU8	Cytoplasmic dynein 1 light intermediate chain 1 OS=Rattus norvegicus OX=10116 GN=Dync1li1 PE=1 SV=1	1.01462	0.668154	0.89615
Q5HZE4	Methylthioribose-1-phosphate isomerase OS=Rattus norvegicus OX=10116 GN=Mri1 PE=1 SV=1	1.01357	0.668969	0.896243
B2GUZ5	F-actin-capping protein subunit alpha-1 OS=Rattus norvegicus OX=10116 GN=Capza1 PE=1 SV=1	0.987629	0.669531	0.896243
B2DD29	Serine/threonine-protein kinase BRSK1 OS=Rattus norvegicus OX=10116 GN=Brsk1 PE=1 SV=1	0.954562	0.669723	0.896243
A1A5Q7	von Willebrand factor A domain-containing protein 3A OS=Rattus norvegicus OX=10116 GN=Vwa3a PE=2 SV=1	1.08955	0.669883	0.896243
Q8VHI8	Vesicle transport protein SEC20 OS=Rattus norvegicus OX=10116 GN=Bnip1 PE=2 SV=1	1.02801	0.670232	0.896243
O54747	DNA polymerase delta catalytic subunit OS=Rattus norvegicus OX=10116 GN=Pold1 PE=2 SV=1	1.29017	0.670599	0.896243
Q68FU1	Pleckstrin homology domain-containing family F member 1 OS=Rattus norvegicus OX=10116 GN=Plekhf1 PE=2 SV=1	1.0315	0.671364	0.896547
P28075	Proteasome subunit beta type-5 OS=Rattus norvegicus OX=10116 GN=Psmb5 PE=1 SV=3	0.967719	0.671618	0.896547
Q62764	Y-box-binding protein 3 OS=Rattus norvegicus OX=10116 GN=Ybx3 PE=1 SV=1	1.04979	0.673059	0.89659
P13471	40S ribosomal protein S14 OS=Rattus norvegicus OX=10116 GN=Rps14 PE=2 SV=3	1.02029	0.673117	0.89659
Q91Y78	Ubiquitin carboxyl-terminal hydrolase isozyme L3 OS=Rattus norvegicus OX=10116 GN=Uchl3 PE=1 SV=1	1.02882	0.67322	0.89659
Q64548	Reticulon-1 OS=Rattus norvegicus OX=10116 GN=Rtn1 PE=1 SV=1	0.957021	0.673547	0.89659
P52296	Importin subunit beta-1 OS=Rattus norvegicus OX=10116 GN=Kpnb1 PE=1 SV=1	1.0081	0.67363	0.89659
P26051	CD44 antigen OS=Rattus norvegicus OX=10116 GN=Cd44 PE=1 SV=2	0.979064	0.674456	0.897161
P10959	Carboxylesterase 1C OS=Rattus norvegicus OX=10116 GN=Ces1c PE=1 SV=3	1.05229	0.675407	0.897684
Q66HS7-2	Isoform 2 of PDZ and LIM domain protein 3 OS=Rattus norvegicus OX=10116 GN=Pdlim3	1.01539	0.675642	0.897684
P70618	Mitogen-activated protein kinase 14 OS=Rattus norvegicus OX=10116 GN=Mapk14 PE=1 SV=3	1.02633	0.677504	0.898842
Q4L1J4	Membrane-associated guanylate kinase, WW and PDZ domain-containing protein 1 OS=Rattus norvegicus OX=10116 GN=Magi1 PE=1 SV=1	0.960031	0.677619	0.898842
Q9ES72	CCN family member 1 OS=Rattus norvegicus OX=10116 GN=Ccn1 PE=2 SV=1	1.02204	0.677705	0.898842
Q5PQN6	Spermatogenesis-defective protein 39 homolog OS=Rattus norvegicus OX=10116 GN=Vipas39 PE=1 SV=1	0.972994	0.678199	0.898972
Q5U2Y3	MAGUK p55 subfamily member 7 OS=Rattus norvegicus OX=10116 GN=Mpp7 PE=2 SV=2	1.02247	0.678912	0.899389
Q9ER24	Ataxin-10 OS=Rattus norvegicus OX=10116 GN=Atxn10 PE=1 SV=1	0.976496	0.679386	0.899491
P57093	Phytanoyl-CoA dioxygenase, peroxisomal OS=Rattus norvegicus OX=10116 GN=Phyh PE=1 SV=2	0.918369	0.680106	0.899918
Q80V38	Host cell factor C1 regulator 1 OS=Rattus norvegicus OX=10116 GN=Hcfc1r1 PE=3 SV=2	1.02765	0.681186	0.900372
P19234	NADH dehydrogenase [ubiquinone] flavoprotein 2, mitochondrial OS=Rattus norvegicus OX=10116 GN=Ndufv2 PE=1 SV=2	0.977794	0.681244	0.900372
B2RZ78	Vacuolar protein sorting-associated protein 29 OS=Rattus norvegicus OX=10116 GN=Vps29 PE=1 SV=2	1.01657	0.683598	0.902955
Q3MIE4	Synaptic vesicle membrane protein VAT-1 homolog OS=Rattus norvegicus OX=10116 GN=Vat1 PE=1 SV=1	1.01788	0.684337	0.903044
Q9WV97	Mitochondrial import inner membrane translocase subunit Tim9 OS=Rattus norvegicus OX=10116 GN=Timm9 PE=1 SV=3	1.01705	0.684463	0.903044
P04646	60S ribosomal protein L35a OS=Rattus norvegicus OX=10116 GN=Rpl35a PE=3 SV=1	1.02951	0.686597	0.90424
O35115	Four and a half LIM domains protein 2 OS=Rattus norvegicus OX=10116 GN=Fhl2 PE=1 SV=1	0.967939	0.68713	0.90424
P07335	Creatine kinase B-type OS=Rattus norvegicus OX=10116 GN=Ckb PE=1 SV=2	0.972917	0.687421	0.90424
Q9Z2J4	Nexilin OS=Rattus norvegicus OX=10116 GN=Nexn PE=1 SV=1	0.981263	0.68749	0.90424
P51111	Huntingtin OS=Rattus norvegicus OX=10116 GN=Htt PE=1 SV=1	0.960831	0.687514	0.90424
P29117	Peptidyl-prolyl cis-trans isomerase F, mitochondrial OS=Rattus norvegicus OX=10116 GN=Ppif PE=1 SV=2	0.974213	0.687765	0.90424
P59722	Egl nine homolog 1 (Fragment) OS=Rattus norvegicus OX=10116 GN=Egln1 PE=2 SV=2	0.941926	0.689696	0.9062
Q62935	von Willebrand factor (Fragment) OS=Rattus norvegicus OX=10116 GN=Vwf PE=2 SV=2	1.02617	0.690057	0.9062
P01946	Hemoglobin subunit alpha-1/2 OS=Rattus norvegicus OX=10116 GN=Hba1 PE=1 SV=3	1.05433	0.69075	0.906585
Q63797	Proteasome activator complex subunit 1 OS=Rattus norvegicus OX=10116 GN=Psme1 PE=2 SV=1	0.989565	0.6913	0.90678
P63170	Dynein light chain 1, cytoplasmic OS=Rattus norvegicus OX=10116 GN=Dynll1 PE=1 SV=1	0.986388	0.692462	0.907779
A2VCX1	TIP41-like protein OS=Rattus norvegicus OX=10116 GN=Tiprl PE=1 SV=1	1.02511	0.693025	0.907855
Q6VV72	Eukaryotic translation initiation factor 1A OS=Rattus norvegicus OX=10116 GN=Eif1a PE=2 SV=3	0.979801	0.693668	0.907855
P61983	14-3-3 protein gamma OS=Rattus norvegicus OX=10116 GN=Ywhag PE=1 SV=2	0.974722	0.693986	0.907855
B2RYG6	Ubiquitin thioesterase OTUB1 OS=Rattus norvegicus OX=10116 GN=Otub1 PE=1 SV=1	0.986453	0.694542	0.907855
P08650	Complement C5 (Fragment) OS=Rattus norvegicus OX=10116 GN=C5 PE=1 SV=2	1.03645	0.695893	0.907855
P62632	Elongation factor 1-alpha 2 OS=Rattus norvegicus OX=10116 GN=Eef1a2 PE=1 SV=1	0.975063	0.695907	0.907855
P63074	Eukaryotic translation initiation factor 4E OS=Rattus norvegicus OX=10116 GN=Eif4e PE=1 SV=1	1.01779	0.696076	0.907855
P62752	60S ribosomal protein L23a OS=Rattus norvegicus OX=10116 GN=Rpl23a PE=2 SV=1	0.979802	0.696104	0.907855
B0BNN3	Carbonic anhydrase 1 OS=Rattus norvegicus OX=10116 GN=Ca1 PE=1 SV=1	1.05562	0.696129	0.907855
P97829	Leukocyte surface antigen CD47 OS=Rattus norvegicus OX=10116 GN=Cd47 PE=1 SV=1	0.981222	0.697013	0.908091
Q9WTP0	Band 4.1-like protein 1 OS=Rattus norvegicus OX=10116 GN=Epb41l1 PE=1 SV=1	0.980311	0.697113	0.908091
Q71S46	ATP synthase F(0) complex subunit C3, mitochondrial OS=Rattus norvegicus OX=10116 GN=Atp5mc3 PE=1 SV=1	0.95663	0.698274	0.908744
P62628	Dynein light chain roadblock-type 1 OS=Rattus norvegicus OX=10116 GN=Dynlrb1 PE=1 SV=3	0.974069	0.698416	0.908744
Q5BJS0	ATP-dependent RNA helicase DHX30 OS=Rattus norvegicus OX=10116 GN=Dhx30 PE=1 SV=1	1.03939	0.699906	0.909315
O35509	Ras-related protein Rab-11B OS=Rattus norvegicus OX=10116 GN=Rab11b PE=1 SV=4	0.98802	0.700191	0.909315
O35550	Rab GTPase-binding effector protein 1 OS=Rattus norvegicus OX=10116 GN=Rabep1 PE=1 SV=1	0.969888	0.700401	0.909315
Q9JJM9	Septin-5 OS=Rattus norvegicus OX=10116 GN=Septin5 PE=1 SV=2	1.01101	0.700462	0.909315
P52944	PDZ and LIM domain protein 1 OS=Rattus norvegicus OX=10116 GN=Pdlim1 PE=1 SV=4	1.01542	0.700965	0.909447
P97603	Neogenin (Fragment) OS=Rattus norvegicus OX=10116 GN=Neo1 PE=1 SV=1	1.01666	0.701712	0.909472
Q5RJR2	Twinfilin-1 OS=Rattus norvegicus OX=10116 GN=Twf1 PE=1 SV=1	1.01453	0.702448	0.909472
Q9ERB4	Versican core protein (Fragments) OS=Rattus norvegicus OX=10116 GN=Vcan PE=2 SV=2	1.01577	0.702751	0.909472
Q66HA6	ADP-ribosylation factor-like protein 8B OS=Rattus norvegicus OX=10116 GN=Arl8b PE=2 SV=1	1.0201	0.702939	0.909472
P04256	Heterogeneous nuclear ribonucleoprotein A1 OS=Rattus norvegicus OX=10116 GN=Hnrnpa1 PE=1 SV=3	0.974656	0.702993	0.909472
P12001	60S ribosomal protein L18 OS=Rattus norvegicus OX=10116 GN=Rpl18 PE=1 SV=2	1.02297	0.703859	0.909549
P07756	Carbamoyl-phosphate synthase [ammonia], mitochondrial OS=Rattus norvegicus OX=10116 GN=Cps1 PE=1 SV=1	1.1312	0.704094	0.909549
P63100	Calcineurin subunit B type 1 OS=Rattus norvegicus OX=10116 GN=Ppp3r1 PE=1 SV=2	1.01528	0.704257	0.909549
Q5XIE8	Integral membrane protein 2B OS=Rattus norvegicus OX=10116 GN=Itm2b PE=2 SV=1	0.98653	0.705785	0.910876
P35435	ATP synthase subunit gamma, mitochondrial OS=Rattus norvegicus OX=10116 GN=Atp5f1c PE=1 SV=2	0.983225	0.706235	0.910876
Q6MG59	Megakaryocyte and platelet inhibitory receptor G6b OS=Rattus norvegicus OX=10116 GN=Mpig6b PE=3 SV=1	0.922289	0.706492	0.910876
Q498T9	Volume-regulated anion channel subunit LRRC8C OS=Rattus norvegicus OX=10116 GN=Lrrc8c PE=1 SV=1	0.972899	0.707566	0.91134
Q7TP98	Interleukin enhancer-binding factor 2 OS=Rattus norvegicus OX=10116 GN=Ilf2 PE=2 SV=1	0.985495	0.709551	0.91134
P21396	Amine oxidase [flavin-containing] A OS=Rattus norvegicus OX=10116 GN=Maoa PE=1 SV=1	0.982117	0.709858	0.91134
Q8K3P6	Calcium-binding mitochondrial carrier protein SCaMC-2 OS=Rattus norvegicus OX=10116 GN=Slc25a25 PE=1 SV=1	0.986247	0.710452	0.91134
Q75WE7	von Willebrand factor A domain-containing protein 5A OS=Rattus norvegicus OX=10116 GN=Vwa5a PE=2 SV=1	0.989231	0.710633	0.91134
P82995	Heat shock protein HSP 90-alpha OS=Rattus norvegicus OX=10116 GN=Hsp90aa1 PE=1 SV=3	1.01111	0.710693	0.91134
P25286	V-type proton ATPase 116 kDa subunit a isoform 1 OS=Rattus norvegicus OX=10116 GN=Atp6v0a1 PE=2 SV=1	0.981094	0.710855	0.91134
P31422	Metabotropic glutamate receptor 3 OS=Rattus norvegicus OX=10116 GN=Grm3 PE=1 SV=1	1.0375	0.710919	0.91134
P06761	Endoplasmic reticulum chaperone BiP OS=Rattus norvegicus OX=10116 GN=Hspa5 PE=1 SV=1	0.993649	0.710965	0.91134
Q9QYJ2	Ras GTPase-activating protein 3 OS=Rattus norvegicus OX=10116 GN=Rasa3 PE=1 SV=2	0.96457	0.71199	0.91134
O08628	Procollagen C-endopeptidase enhancer 1 OS=Rattus norvegicus OX=10116 GN=Pcolce PE=1 SV=1	1.01415	0.712637	0.91134
Q4V8E4	Cilia- and flagella-associated protein 36 OS=Rattus norvegicus OX=10116 GN=Cfap36 PE=1 SV=1	1.03923	0.712789	0.91134
Q5U2M6	DDB1- and CUL4-associated factor 8 OS=Rattus norvegicus OX=10116 GN=Dcaf8 PE=1 SV=1	1.0195	0.712959	0.91134
Q8VIJ5	Protein O-GlcNAcase OS=Rattus norvegicus OX=10116 GN=Oga PE=1 SV=1	0.984124	0.713456	0.91134
Q4KLH5	Arf-GAP domain and FG repeat-containing protein 1 OS=Rattus norvegicus OX=10116 GN=Agfg1 PE=1 SV=1	1.01397	0.713677	0.91134
Q6P7A1	LARGE xylosyl- and glucuronyltransferase 2 OS=Rattus norvegicus OX=10116 GN=Large2 PE=2 SV=1	0.971814	0.71404	0.91134
P03994	Hyaluronan and proteoglycan link protein 1 OS=Rattus norvegicus OX=10116 GN=Hapln1 PE=1 SV=2	1.07065	0.714387	0.91134
Q920P0	L-xylulose reductase OS=Rattus norvegicus OX=10116 GN=Dcxr PE=1 SV=1	0.974556	0.714633	0.91134
P19511	ATP synthase F(0) complex subunit B1, mitochondrial OS=Rattus norvegicus OX=10116 GN=Atp5pb PE=1 SV=1	0.987178	0.714848	0.91134
Q5XI31	GPI transamidase component PIG-S OS=Rattus norvegicus OX=10116 GN=Pigs PE=2 SV=3	1.01919	0.71511	0.91134
Q924Z9	Netrin-1 OS=Rattus norvegicus OX=10116 GN=Ntn1 PE=1 SV=1	1.05018	0.715306	0.91134
P12711	Alcohol dehydrogenase class-3 OS=Rattus norvegicus OX=10116 GN=Adh5 PE=1 SV=2	0.986417	0.715939	0.911634
Q5FVI3	Leucine-rich repeat-containing protein 57 OS=Rattus norvegicus OX=10116 GN=Lrrc57 PE=2 SV=1	1.02535	0.716747	0.912151
P43424	Galactose-1-phosphate uridylyltransferase OS=Rattus norvegicus OX=10116 GN=Galt PE=2 SV=1	0.950865	0.718425	0.91346
Q63563	ATP-binding cassette sub-family C member 9 OS=Rattus norvegicus OX=10116 GN=Abcc9 PE=1 SV=1	0.975046	0.718751	0.91346
Q63072	ADP-ribosyl cyclase/cyclic ADP-ribose hydrolase 2 OS=Rattus norvegicus OX=10116 GN=Bst1 PE=2 SV=1	1.05478	0.718986	0.91346
P02680	Fibrinogen gamma chain OS=Rattus norvegicus OX=10116 GN=Fgg PE=1 SV=3	0.914966	0.719552	0.913665
Q6AY30	Saccharopine dehydrogenase-like oxidoreductase OS=Rattus norvegicus OX=10116 GN=Sccpdh PE=1 SV=1	1.01327	0.72029	0.913667
P05426	60S ribosomal protein L7 OS=Rattus norvegicus OX=10116 GN=Rpl7 PE=1 SV=2	1.01482	0.720361	0.913667
Q5XI55	Peptide-N(4)-(N-acetyl-beta-glucosaminyl)asparagine amidase OS=Rattus norvegicus OX=10116 GN=Ngly1 PE=2 SV=2	1.0404	0.722983	0.916481
Q80U96	Exportin-1 OS=Rattus norvegicus OX=10116 GN=Xpo1 PE=1 SV=1	1.00916	0.72427	0.917598
Q8R2H5	Phosphatidylinositol-glycan-specific phospholipase D OS=Rattus norvegicus OX=10116 GN=Gpld1 PE=2 SV=1	0.979531	0.725613	0.918074
O54922	Exocyst complex component 7 OS=Rattus norvegicus OX=10116 GN=Exoc7 PE=1 SV=1	0.980723	0.726145	0.918074
P13852	Major prion protein OS=Rattus norvegicus OX=10116 GN=Prnp PE=1 SV=2	0.944953	0.726985	0.918074
Q4V7C7	Actin-related protein 3 OS=Rattus norvegicus OX=10116 GN=Actr3 PE=1 SV=1	1.00823	0.727362	0.918074
P00173	Cytochrome b5 OS=Rattus norvegicus OX=10116 GN=Cyb5a PE=1 SV=2	0.983321	0.727365	0.918074
Q6AYJ2	Biorientation of chromosomes in cell division protein 1 OS=Rattus norvegicus OX=10116 GN=Bod1 PE=2 SV=1	0.957347	0.727969	0.918074
Q9EQV6	Tripeptidyl-peptidase 1 OS=Rattus norvegicus OX=10116 GN=Tpp1 PE=1 SV=1	0.97619	0.728252	0.918074
D4A1R8	Copine-1 OS=Rattus norvegicus OX=10116 GN=Cpne1 PE=1 SV=1	1.01731	0.728373	0.918074
P35859	Insulin-like growth factor-binding protein complex acid labile subunit OS=Rattus norvegicus OX=10116 GN=Igfals PE=1 SV=1	1.02141	0.728778	0.918074
D3ZW55	Inosine triphosphate pyrophosphatase OS=Rattus norvegicus OX=10116 GN=Itpa PE=3 SV=1	1.01421	0.729147	0.918074
D3ZX08	Alanine--tRNA ligase, mitochondrial OS=Rattus norvegicus OX=10116 GN=Aars2 PE=3 SV=1	1.03478	0.729336	0.918074
O35952	Hydroxyacylglutathione hydrolase, mitochondrial OS=Rattus norvegicus OX=10116 GN=Hagh PE=1 SV=2	0.977753	0.729512	0.918074
P04916	Retinol-binding protein 4 OS=Rattus norvegicus OX=10116 GN=Rbp4 PE=1 SV=1	1.03617	0.731998	0.919984
P41499	Tyrosine-protein phosphatase non-receptor type 11 OS=Rattus norvegicus OX=10116 GN=Ptpn11 PE=1 SV=4	1.00793	0.732038	0.919984
Q9R172	Neurogenic locus notch homolog protein 3 OS=Rattus norvegicus OX=10116 GN=Notch3 PE=2 SV=2	0.955481	0.732249	0.919984
P97629	Leucyl-cystinyl aminopeptidase OS=Rattus norvegicus OX=10116 GN=Lnpep PE=1 SV=1	1.01017	0.734126	0.921832
Q63150	Dihydropyrimidinase OS=Rattus norvegicus OX=10116 GN=Dpys PE=1 SV=2	1.09695	0.735498	0.922681
Q62739	Rab-3A-interacting protein OS=Rattus norvegicus OX=10116 GN=Rab3ip PE=1 SV=1	0.969553	0.735618	0.922681
Q9JHW1	Carboxypeptidase D OS=Rattus norvegicus OX=10116 GN=Cpd PE=1 SV=2	0.979099	0.738165	0.922926
P23514	Coatomer subunit beta OS=Rattus norvegicus OX=10116 GN=Copb1 PE=1 SV=1	1.00934	0.738565	0.922926
Q62639	GTP-binding protein Rheb OS=Rattus norvegicus OX=10116 GN=Rheb PE=1 SV=1	0.977073	0.738875	0.922926
P49134	Integrin beta-1 OS=Rattus norvegicus OX=10116 GN=Itgb1 PE=2 SV=1	1.01103	0.738904	0.922926
P05942	Protein S100-A4 OS=Rattus norvegicus OX=10116 GN=S100a4 PE=2 SV=1	1.03068	0.739407	0.922926
Q4V8K5	BRO1 domain-containing protein BROX OS=Rattus norvegicus OX=10116 GN=Brox PE=2 SV=1	1.01077	0.739504	0.922926
Q9WUL0	DNA topoisomerase 1 OS=Rattus norvegicus OX=10116 GN=Top1 PE=1 SV=1	0.984811	0.739591	0.922926
P13941	Collagen alpha-1(III) chain OS=Rattus norvegicus OX=10116 GN=Col3a1 PE=2 SV=3	0.984119	0.739625	0.922926
O35806	Latent-transforming growth factor beta-binding protein 2 OS=Rattus norvegicus OX=10116 GN=Ltbp2 PE=1 SV=1	0.979969	0.740171	0.922926
Q6AY61	Serine protease 23 OS=Rattus norvegicus OX=10116 GN=Prss23 PE=2 SV=1	1.01758	0.740298	0.922926
Q6TXG9	Swi5-dependent recombination DNA repair protein 1 homolog OS=Rattus norvegicus OX=10116 GN=Sfr1 PE=2 SV=1	0.987632	0.740346	0.922926
Q566E5	Protein O-glucosyltransferase 3 OS=Rattus norvegicus OX=10116 GN=Poglut3 PE=2 SV=1	1.03756	0.740995	0.922926
Q9JI92	Syntenin-1 OS=Rattus norvegicus OX=10116 GN=Sdcbp PE=1 SV=1	1.04704	0.741689	0.922926
Q5PQP1	RNA-binding motif, single-stranded-interacting protein 1 OS=Rattus norvegicus OX=10116 GN=Rbms1 PE=2 SV=1	0.984678	0.741919	0.922926
Q9Z1H9	Caveolae-associated protein 3 OS=Rattus norvegicus OX=10116 GN=Cavin3 PE=1 SV=1	1.01172	0.742267	0.922926
P86411	Ral GTPase-activating protein subunit alpha-2 OS=Rattus norvegicus OX=10116 GN=Ralgapa2 PE=1 SV=1	0.966523	0.742336	0.922926
B1H267	Sorting nexin-5 OS=Rattus norvegicus OX=10116 GN=Snx5 PE=1 SV=1	0.99034	0.743286	0.9236
P20760	Ig gamma-2A chain C region OS=Rattus norvegicus OX=10116 GN=Igg-2a PE=1 SV=1	0.954138	0.743903	0.923859
Q9JLJ3	4-trimethylaminobutyraldehyde dehydrogenase OS=Rattus norvegicus OX=10116 GN=Aldh9a1 PE=1 SV=1	1.01123	0.744761	0.924418
P97874	Cyclin-G-associated kinase OS=Rattus norvegicus OX=10116 GN=Gak PE=1 SV=1	0.982564	0.745201	0.924457
P45953	Very long-chain specific acyl-CoA dehydrogenase, mitochondrial OS=Rattus norvegicus OX=10116 GN=Acadvl PE=1 SV=1	1.00786	0.746128	0.92483
Q5XIK7	Katanin p60 ATPase-containing subunit A-like 1 OS=Rattus norvegicus OX=10116 GN=Katnal1 PE=1 SV=1	1.04453	0.746318	0.92483
O88761	26S proteasome non-ATPase regulatory subunit 1 OS=Rattus norvegicus OX=10116 GN=Psmd1 PE=1 SV=1	1.00857	0.746795	0.924914
P63014	Paired mesoderm homeobox protein 1 OS=Rattus norvegicus OX=10116 GN=Prrx1 PE=1 SV=1	0.977831	0.747405	0.924985
Q9QYU1	Peroxisomal biogenesis factor 19 OS=Rattus norvegicus OX=10116 GN=Pex19 PE=1 SV=1	0.985136	0.747669	0.924985
Q09073	ADP/ATP translocase 2 OS=Rattus norvegicus OX=10116 GN=Slc25a5 PE=1 SV=3	1.01887	0.749359	0.925989
Q53UA7	Serine/threonine-protein kinase TAO3 OS=Rattus norvegicus OX=10116 GN=Taok3 PE=1 SV=1	0.953229	0.749998	0.925989
P85108	Tubulin beta-2A chain OS=Rattus norvegicus OX=10116 GN=Tubb2a PE=1 SV=1	1.01042	0.75009	0.925989
P52481	Adenylyl cyclase-associated protein 2 OS=Rattus norvegicus OX=10116 GN=Cap2 PE=1 SV=1	1.01858	0.750761	0.925989
D4ABP9	F-box only protein 3 OS=Rattus norvegicus OX=10116 GN=Fbxo3 PE=3 SV=1	0.971284	0.750817	0.925989
A0A0G2JTR4	Active breakpoint cluster region-related protein OS=Rattus norvegicus OX=10116 GN=Abr PE=1 SV=2	0.969869	0.751064	0.925989
Q9JLH5	CDK5 regulatory subunit-associated protein 2 OS=Rattus norvegicus OX=10116 GN=Cdk5rap2 PE=1 SV=2	0.961371	0.751535	0.925989
Q9WVJ4	Synaptojanin-2-binding protein OS=Rattus norvegicus OX=10116 GN=Synj2bp PE=1 SV=2	1.02144	0.75198	0.925989
P20280	60S ribosomal protein L21 OS=Rattus norvegicus OX=10116 GN=Rpl21 PE=1 SV=3	1.0286	0.752489	0.925989
P49242	40S ribosomal protein S3a OS=Rattus norvegicus OX=10116 GN=Rps3a PE=1 SV=2	1.01375	0.75257	0.925989
P04639	Apolipoprotein A-I OS=Rattus norvegicus OX=10116 GN=Apoa1 PE=1 SV=2	1.02556	0.753981	0.926519
P62856	40S ribosomal protein S26 OS=Rattus norvegicus OX=10116 GN=Rps26 PE=3 SV=3	0.974364	0.75408	0.926519
P23457	3-alpha-hydroxysteroid dehydrogenase OS=Rattus norvegicus OX=10116 GN=Akr1c9 PE=1 SV=1	0.964449	0.754229	0.926519
Q68FR6	Elongation factor 1-gamma OS=Rattus norvegicus OX=10116 GN=Eef1g PE=2 SV=3	0.991185	0.75487	0.926803
P62501	TSC22 domain family protein 1 OS=Rattus norvegicus OX=10116 GN=Tsc22d1 PE=2 SV=1	1.04446	0.756137	0.927856
P02767	Transthyretin OS=Rattus norvegicus OX=10116 GN=Ttr PE=1 SV=1	1.03457	0.756711	0.928058
Q641W2	UPF0160 protein MYG1, mitochondrial OS=Rattus norvegicus OX=10116 GN=Myg1 PE=1 SV=1	0.977174	0.758281	0.929479
O88797	Disabled homolog 2 OS=Rattus norvegicus OX=10116 GN=Dab2 PE=1 SV=1	0.984762	0.759164	0.929736
P68511	14-3-3 protein eta OS=Rattus norvegicus OX=10116 GN=Ywhah PE=1 SV=2	1.00877	0.759574	0.929736
P35444	Cartilage oligomeric matrix protein OS=Rattus norvegicus OX=10116 GN=Comp PE=1 SV=1	1.02846	0.759723	0.929736
Q6Q7Y5	Guanine nucleotide-binding protein subunit alpha-13 OS=Rattus norvegicus OX=10116 GN=Gna13 PE=1 SV=1	0.986528	0.762171	0.930093
P00406	Cytochrome c oxidase subunit 2 OS=Rattus norvegicus OX=10116 GN=Mtco2 PE=1 SV=3	0.988306	0.762399	0.930093
P18596	Sarcoplasmic/endoplasmic reticulum calcium ATPase 3 OS=Rattus norvegicus OX=10116 GN=Atp2a3 PE=1 SV=2	0.969392	0.762514	0.930093
P12928	Pyruvate kinase PKLR OS=Rattus norvegicus OX=10116 GN=Pklr PE=1 SV=2	0.974316	0.762684	0.930093
P0C2X9	Delta-1-pyrroline-5-carboxylate dehydrogenase, mitochondrial OS=Rattus norvegicus OX=10116 GN=Aldh4a1 PE=1 SV=1	0.96343	0.76282	0.930093
Q5RJK8	Acyl-CoA-binding domain-containing protein 6 OS=Rattus norvegicus OX=10116 GN=Acbd6 PE=1 SV=1	1.02172	0.763452	0.930093
P29419	ATP synthase subunit e, mitochondrial OS=Rattus norvegicus OX=10116 GN=Atp5me PE=1 SV=3	0.983395	0.763772	0.930093
O88941	Mannosyl-oligosaccharide glucosidase OS=Rattus norvegicus OX=10116 GN=Mogs PE=1 SV=1	0.988429	0.763942	0.930093
P29315	Ribonuclease inhibitor OS=Rattus norvegicus OX=10116 GN=Rnh1 PE=1 SV=2	0.993542	0.764179	0.930093
P25236	Selenoprotein P OS=Rattus norvegicus OX=10116 GN=Selenop PE=1 SV=2	0.978807	0.764248	0.930093
P83883	60S ribosomal protein L36a OS=Rattus norvegicus OX=10116 GN=Rpl36a PE=1 SV=2	0.969702	0.764783	0.930093
P83888	Tubulin gamma-1 chain OS=Rattus norvegicus OX=10116 GN=Tubg1 PE=2 SV=1	1.014	0.76536	0.930093
P11030	Acyl-CoA-binding protein OS=Rattus norvegicus OX=10116 GN=Dbi PE=1 SV=3	1.01717	0.765644	0.930093
P33273	Cytochrome P450 2C55 OS=Rattus norvegicus OX=10116 GN=Cyp2c55 PE=2 SV=2	1.03287	0.765765	0.930093
P58405	Striatin-3 OS=Rattus norvegicus OX=10116 GN=Strn3 PE=1 SV=2	0.983111	0.766597	0.930105
P97678	Calcium-activated potassium channel subunit beta-1 OS=Rattus norvegicus OX=10116 GN=Kcnmb1 PE=2 SV=4	0.979454	0.766597	0.930105
P31210	Aldo-keto reductase family 1 member D1 OS=Rattus norvegicus OX=10116 GN=Akr1d1 PE=1 SV=1	1.10237	0.767526	0.930733
P17475	Alpha-1-antiproteinase OS=Rattus norvegicus OX=10116 GN=Serpina1 PE=1 SV=2	1.03134	0.768342	0.931223
Q6AYG3	Exopolyphosphatase PRUNE1 OS=Rattus norvegicus OX=10116 GN=Prune1 PE=1 SV=1	1.01048	0.76977	0.932049
P07151	Beta-2-microglobulin OS=Rattus norvegicus OX=10116 GN=B2m PE=1 SV=1	1.01111	0.77012	0.932049
P68255	14-3-3 protein theta OS=Rattus norvegicus OX=10116 GN=Ywhaq PE=1 SV=1	0.994183	0.771255	0.932049
P11497	Acetyl-CoA carboxylase 1 OS=Rattus norvegicus OX=10116 GN=Acaca PE=1 SV=1	0.982478	0.771326	0.932049
B2RYN7	Spastin OS=Rattus norvegicus OX=10116 GN=Spast PE=1 SV=1	1.02393	0.771463	0.932049
P28480	T-complex protein 1 subunit alpha OS=Rattus norvegicus OX=10116 GN=Tcp1 PE=1 SV=1	0.992718	0.772928	0.932049
Q5EB81	NADH-cytochrome b5 reductase 1 OS=Rattus norvegicus OX=10116 GN=Cyb5r1 PE=2 SV=1	0.990798	0.77304	0.932049
Q68FU3	Electron transfer flavoprotein subunit beta OS=Rattus norvegicus OX=10116 GN=Etfb PE=1 SV=3	1.01482	0.773106	0.932049
Q4KM65	Cleavage and polyadenylation specificity factor subunit 5 OS=Rattus norvegicus OX=10116 GN=Nudt21 PE=2 SV=1	1.01997	0.773293	0.932049
O35162	Heat shock 70 kDa protein 13 OS=Rattus norvegicus OX=10116 GN=Hspa13 PE=1 SV=2	1.01672	0.773313	0.932049
P18292	Prothrombin OS=Rattus norvegicus OX=10116 GN=F2 PE=1 SV=1	1.01245	0.773806	0.932049
O55096	Dipeptidyl peptidase 3 OS=Rattus norvegicus OX=10116 GN=Dpp3 PE=1 SV=2	0.992557	0.773963	0.932049
Q03336	Regucalcin OS=Rattus norvegicus OX=10116 GN=Rgn PE=1 SV=3	0.943977	0.774848	0.932619
Q66H71	Serine/threonine-protein phosphatase CPPED1 OS=Rattus norvegicus OX=10116 GN=Cpped1 PE=1 SV=1	0.987741	0.776733	0.933943
P35738	2-oxoisovalerate dehydrogenase subunit beta, mitochondrial OS=Rattus norvegicus OX=10116 GN=Bckdhb PE=1 SV=3	0.986607	0.776773	0.933943
P04905	Glutathione S-transferase Mu 1 OS=Rattus norvegicus OX=10116 GN=Gstm1 PE=1 SV=2	1.04912	0.777719	0.934352
Q6P0K8	Junction plakoglobin OS=Rattus norvegicus OX=10116 GN=Jup PE=1 SV=1	1.0108	0.777939	0.934352
P13255	Glycine N-methyltransferase OS=Rattus norvegicus OX=10116 GN=Gnmt PE=1 SV=2	0.932875	0.779026	0.935162
P50237	Sulfotransferase 1C1 OS=Rattus norvegicus OX=10116 GN=Sult1c1 PE=1 SV=1	0.97651	0.780615	0.936573
P63088	Serine/threonine-protein phosphatase PP1-gamma catalytic subunit OS=Rattus norvegicus OX=10116 GN=Ppp1cc PE=1 SV=1	0.976256	0.781386	0.936966
Q68FX1	Mannose-6-phosphate isomerase OS=Rattus norvegicus OX=10116 GN=Mpi PE=2 SV=1	1.02202	0.781819	0.936966
P04903	Glutathione S-transferase alpha-2 OS=Rattus norvegicus OX=10116 GN=Gsta2 PE=1 SV=2	0.908773	0.782427	0.936966
P00884	Fructose-bisphosphate aldolase B OS=Rattus norvegicus OX=10116 GN=Aldob PE=1 SV=2	0.92485	0.782598	0.936966
Q5BK01	Methyltransferase-like protein 24 OS=Rattus norvegicus OX=10116 GN=Mettl24 PE=2 SV=1	0.97641	0.783017	0.936972
D3ZBE5	Serine/threonine-protein kinase Nek7 OS=Rattus norvegicus OX=10116 GN=Nek7 PE=2 SV=1	1.01234	0.784246	0.937901
P37996	ADP-ribosylation factor-like protein 3 OS=Rattus norvegicus OX=10116 GN=Arl3 PE=1 SV=2	1.01391	0.784622	0.937901
A2VCW9	Alpha-aminoadipic semialdehyde synthase, mitochondrial OS=Rattus norvegicus OX=10116 GN=Aass PE=2 SV=1	0.97944	0.785435	0.93796
Q6U6G5	Zinc finger CCCH domain-containing protein 15 OS=Rattus norvegicus OX=10116 GN=Zc3h15 PE=1 SV=1	1.01858	0.7855	0.93796
P85970	Actin-related protein 2/3 complex subunit 2 OS=Rattus norvegicus OX=10116 GN=Arpc2 PE=1 SV=1	0.988711	0.78722	0.939519
Q5FVF9	Biotinidase OS=Rattus norvegicus OX=10116 GN=Btd PE=2 SV=1	0.973622	0.787843	0.939766
P11348	Dihydropteridine reductase OS=Rattus norvegicus OX=10116 GN=Qdpr PE=1 SV=1	0.989806	0.789489	0.94013
Q8CGV7	Thiamine-triphosphatase OS=Rattus norvegicus OX=10116 GN=Thtpa PE=2 SV=3	0.97225	0.789546	0.94013
Q2PS20	Junctophilin-2 OS=Rattus norvegicus OX=10116 GN=Jph2 PE=1 SV=1	0.992088	0.790111	0.94013
P07323	Gamma-enolase OS=Rattus norvegicus OX=10116 GN=Eno2 PE=1 SV=2	0.986913	0.790825	0.94013
Q9JIH7	Serine/threonine-protein kinase WNK1 OS=Rattus norvegicus OX=10116 GN=Wnk1 PE=1 SV=2	0.98632	0.790886	0.94013
Q4V8I3	Tensin-4 OS=Rattus norvegicus OX=10116 GN=Tns4 PE=2 SV=1	1.01945	0.791079	0.94013
P20069	Mitochondrial-processing peptidase subunit alpha OS=Rattus norvegicus OX=10116 GN=Pmpca PE=1 SV=1	0.986348	0.791132	0.94013
Q5M876	N-acyl-aromatic-L-amino acid amidohydrolase (carboxylate-forming) OS=Rattus norvegicus OX=10116 GN=Acy3 PE=1 SV=1	1.01002	0.791662	0.94013
P05982	NAD(P)H dehydrogenase [quinone] 1 OS=Rattus norvegicus OX=10116 GN=Nqo1 PE=1 SV=4	0.987143	0.792077	0.94013
P61227	Ras-related protein Rap-2b OS=Rattus norvegicus OX=10116 GN=Rap2b PE=2 SV=1	0.985689	0.7923	0.94013
Q9WVC0	Septin-7 OS=Rattus norvegicus OX=10116 GN=Septin7 PE=1 SV=1	1.01057	0.793255	0.940584
B0BN18	Prefoldin subunit 2 OS=Rattus norvegicus OX=10116 GN=Pfdn2 PE=2 SV=1	0.987231	0.793514	0.940584
Q9QZQ5	CCN family member 3 OS=Rattus norvegicus OX=10116 GN=Ccn3 PE=1 SV=1	0.978332	0.794409	0.940997
Q6MG55	Phosphatidylserine lipase ABHD16A OS=Rattus norvegicus OX=10116 GN=Abhd16a PE=2 SV=1	1.01985	0.794694	0.940997
P07895	Superoxide dismutase [Mn], mitochondrial OS=Rattus norvegicus OX=10116 GN=Sod2 PE=1 SV=2	0.990496	0.79553	0.941214
P26644	Beta-2-glycoprotein 1 OS=Rattus norvegicus OX=10116 GN=Apoh PE=2 SV=2	0.988759	0.796043	0.941214
P97696	Cytohesin-3 OS=Rattus norvegicus OX=10116 GN=Cyth3 PE=2 SV=1	0.967647	0.796669	0.941214
Q8VHK7	Hepatoma-derived growth factor OS=Rattus norvegicus OX=10116 GN=Hdgf PE=1 SV=2	1.01355	0.796955	0.941214
Q5U2P1	Metal transporter CNNM2 OS=Rattus norvegicus OX=10116 GN=Cnnm2 PE=2 SV=1	0.958772	0.796956	0.941214
Q641Y2	NADH dehydrogenase [ubiquinone] iron-sulfur protein 2, mitochondrial OS=Rattus norvegicus OX=10116 GN=Ndufs2 PE=1 SV=1	0.990377	0.798547	0.942301
Q9Z2Q1	Protein transport protein Sec31A OS=Rattus norvegicus OX=10116 GN=Sec31a PE=1 SV=2	0.993902	0.799067	0.942301
Q6P4Z6	Leucine carboxyl methyltransferase 1 OS=Rattus norvegicus OX=10116 GN=Lcmt1 PE=2 SV=1	0.987246	0.799125	0.942301
Q9Z1Y3	Cadherin-2 OS=Rattus norvegicus OX=10116 GN=Cdh2 PE=1 SV=1	1.01358	0.800303	0.942931
P97586	Cell growth regulator with EF hand domain protein 1 OS=Rattus norvegicus OX=10116 GN=Cgref1 PE=1 SV=1	0.981827	0.800573	0.942931
Q5M9F8	N-terminal kinase-like protein OS=Rattus norvegicus OX=10116 GN=Scyl1 PE=2 SV=1	1.0115	0.801274	0.942931
Q5PQM2	Kinesin light chain 4 OS=Rattus norvegicus OX=10116 GN=Klc4 PE=1 SV=1	0.982172	0.801527	0.942931
B0LT89	Serine/threonine-protein kinase 24 OS=Rattus norvegicus OX=10116 GN=Stk24 PE=2 SV=1	1.008	0.802048	0.942931
Q62645	Glutamate receptor ionotropic, NMDA 2D OS=Rattus norvegicus OX=10116 GN=Grin2d PE=1 SV=2	1.01137	0.802158	0.942931
P82450	Sialate O-acetylesterase OS=Rattus norvegicus OX=10116 GN=Siae PE=1 SV=2	1.04241	0.803766	0.944331
P05371	Clusterin OS=Rattus norvegicus OX=10116 GN=Clu PE=1 SV=2	0.988522	0.805951	0.946147
Q66HA8	Heat shock protein 105 kDa OS=Rattus norvegicus OX=10116 GN=Hsph1 PE=1 SV=1	1.01	0.806752	0.946147
Q6AYD6	PDZ and LIM domain protein 2 OS=Rattus norvegicus OX=10116 GN=Pdlim2 PE=1 SV=1	0.991619	0.806793	0.946147
P20595	Guanylate cyclase soluble subunit beta-1 OS=Rattus norvegicus OX=10116 GN=Gucy1b1 PE=1 SV=2	0.986974	0.806983	0.946147
Q63584	Transmembrane emp24 domain-containing protein 10 OS=Rattus norvegicus OX=10116 GN=Tmed10 PE=1 SV=2	1.00631	0.808126	0.946548
P31211	Corticosteroid-binding globulin OS=Rattus norvegicus OX=10116 GN=Serpina6 PE=1 SV=2	0.980147	0.808245	0.946548
P02650	Apolipoprotein E OS=Rattus norvegicus OX=10116 GN=Apoe PE=1 SV=2	1.02315	0.808635	0.946548
P38652	Phosphoglucomutase-1 OS=Rattus norvegicus OX=10116 GN=Pgm1 PE=1 SV=2	0.994077	0.810089	0.946548
Q66HG8	Protein Red OS=Rattus norvegicus OX=10116 GN=Ik PE=1 SV=1	0.976033	0.81022	0.946548
Q08290	Calponin-1 OS=Rattus norvegicus OX=10116 GN=Cnn1 PE=1 SV=1	1.00822	0.810423	0.946548
Q5RK19	Vacuolar-sorting protein SNF8 OS=Rattus norvegicus OX=10116 GN=Snf8 PE=1 SV=1	1.02144	0.811916	0.946548
P24090	Alpha-2-HS-glycoprotein OS=Rattus norvegicus OX=10116 GN=Ahsg PE=1 SV=2	1.02235	0.812543	0.946548
P04897	Guanine nucleotide-binding protein G(i) subunit alpha-2 OS=Rattus norvegicus OX=10116 GN=Gnai2 PE=1 SV=3	0.994394	0.813186	0.946548
P83868	Prostaglandin E synthase 3 OS=Rattus norvegicus OX=10116 GN=Ptges3 PE=1 SV=2	1.01023	0.813542	0.946548
P21670	Proteasome subunit alpha type-4 OS=Rattus norvegicus OX=10116 GN=Psma4 PE=1 SV=1	1.01066	0.813564	0.946548
O88902	Tyrosine-protein phosphatase non-receptor type 23 (Fragment) OS=Rattus norvegicus OX=10116 GN=Ptpn23 PE=1 SV=2	1.02089	0.813627	0.946548
G3V7Q0	DENN domain-containing protein 5A OS=Rattus norvegicus OX=10116 GN=Dennd5a PE=2 SV=1	0.979794	0.813701	0.946548
O70199	UDP-glucose 6-dehydrogenase OS=Rattus norvegicus OX=10116 GN=Ugdh PE=1 SV=1	1.03298	0.813798	0.946548
Q5U2X6	Coiled-coil domain-containing protein 47 OS=Rattus norvegicus OX=10116 GN=Ccdc47 PE=2 SV=1	1.01779	0.813906	0.946548
P18614	Integrin alpha-1 OS=Rattus norvegicus OX=10116 GN=Itga1 PE=1 SV=1	0.989661	0.814015	0.946548
P21708	Mitogen-activated protein kinase 3 OS=Rattus norvegicus OX=10116 GN=Mapk3 PE=1 SV=5	0.985867	0.814983	0.946959
Q5U1Y1	Ras-related protein Rab-34 OS=Rattus norvegicus OX=10116 GN=Rab34 PE=2 SV=1	0.982809	0.815237	0.946959
Q5XIM7	Lysine--tRNA ligase OS=Rattus norvegicus OX=10116 GN=Kars PE=1 SV=1	0.994736	0.815623	0.946959
Q63270	Cytoplasmic aconitate hydratase OS=Rattus norvegicus OX=10116 GN=Aco1 PE=1 SV=1	0.992008	0.816354	0.947113
P15800	Laminin subunit beta-2 OS=Rattus norvegicus OX=10116 GN=Lamb2 PE=1 SV=1	1.014	0.816666	0.947113
Q4FZT6	Histone H2A type 3 OS=Rattus norvegicus OX=10116 PE=2 SV=3	1.08346	0.81701	0.947113
Q9JJS8	Mannan-binding lectin serine protease 2 OS=Rattus norvegicus OX=10116 GN=Masp2 PE=1 SV=2	0.970595	0.818781	0.94868
P08661	Mannose-binding protein C OS=Rattus norvegicus OX=10116 GN=Mbl2 PE=1 SV=2	1.03224	0.820044	0.948689
O88767	Protein/nucleic acid deglycase DJ-1 OS=Rattus norvegicus OX=10116 GN=Park7 PE=1 SV=1	0.991928	0.820316	0.948689
Q8VHF5	Citrate synthase, mitochondrial OS=Rattus norvegicus OX=10116 GN=Cs PE=1 SV=1	1.00658	0.820742	0.948689
Q5FVH7	Male-enhanced antigen 1 OS=Rattus norvegicus OX=10116 GN=Mea1 PE=1 SV=1	1.02414	0.820854	0.948689
Q4V7D6	NIF3-like protein 1 OS=Rattus norvegicus OX=10116 GN=Nif3l1 PE=1 SV=1	0.977982	0.820884	0.948689
Q00918	Latent-transforming growth factor beta-binding protein 1 OS=Rattus norvegicus OX=10116 GN=Ltbp1 PE=1 SV=1	1.00819	0.821324	0.948713
P97532	3-mercaptopyruvate sulfurtransferase OS=Rattus norvegicus OX=10116 GN=Mpst PE=1 SV=3	0.99166	0.824541	0.950941
P70560	Collagen alpha-1(XII) chain (Fragment) OS=Rattus norvegicus OX=10116 GN=Col12a1 PE=2 SV=1	0.961842	0.824617	0.950941
Q5M808	Protein Hikeshi OS=Rattus norvegicus OX=10116 GN=Hikeshi PE=2 SV=2	1.03016	0.825333	0.950941
Q497B0	Omega-amidase NIT2 OS=Rattus norvegicus OX=10116 GN=Nit2 PE=1 SV=1	1.01291	0.825616	0.950941
P02651	Apolipoprotein A-IV OS=Rattus norvegicus OX=10116 GN=Apoa4 PE=1 SV=2	0.983758	0.825635	0.950941
Q91ZS3	45 kDa calcium-binding protein OS=Rattus norvegicus OX=10116 GN=Sdf4 PE=1 SV=1	0.986952	0.826623	0.950941
O08730	Glycogenin-1 OS=Rattus norvegicus OX=10116 GN=Gyg1 PE=2 SV=4	1.01081	0.826626	0.950941
Q75Q39	Mitochondrial import receptor subunit TOM70 OS=Rattus norvegicus OX=10116 GN=Tomm70 PE=1 SV=1	0.994421	0.826764	0.950941
O35964	Endophilin-A2 OS=Rattus norvegicus OX=10116 GN=Sh3gl1 PE=1 SV=1	1.00676	0.827496	0.950941
P62703	40S ribosomal protein S4, X isoform OS=Rattus norvegicus OX=10116 GN=Rps4x PE=2 SV=2	0.991775	0.827633	0.950941
P62275	40S ribosomal protein S29 OS=Rattus norvegicus OX=10116 GN=Rps29 PE=1 SV=2	0.984196	0.827873	0.950941
P02770	Serum albumin OS=Rattus norvegicus OX=10116 GN=Alb PE=1 SV=2	1.02304	0.829846	0.951108
P13599	IgG receptor FcRn large subunit p51 OS=Rattus norvegicus OX=10116 GN=Fcgrt PE=1 SV=1	1.01041	0.830207	0.951108
Q8CG09	Multidrug resistance-associated protein 1 OS=Rattus norvegicus OX=10116 GN=Abcc1 PE=1 SV=2	1.02044	0.830645	0.951108
P30904	Macrophage migration inhibitory factor OS=Rattus norvegicus OX=10116 GN=Mif PE=1 SV=4	1.01285	0.830708	0.951108
Q07803	Elongation factor G, mitochondrial OS=Rattus norvegicus OX=10116 GN=Gfm1 PE=1 SV=2	0.989891	0.830997	0.951108
Q5BK63	NADH dehydrogenase [ubiquinone] 1 alpha subcomplex subunit 9, mitochondrial OS=Rattus norvegicus OX=10116 GN=Ndufa9 PE=1 SV=2	1.00646	0.831603	0.951108
P01015	Angiotensinogen OS=Rattus norvegicus OX=10116 GN=Agt PE=1 SV=1	1.01845	0.832027	0.951108
P70531	Eukaryotic elongation factor 2 kinase OS=Rattus norvegicus OX=10116 GN=Eef2k PE=1 SV=1	1.00931	0.832461	0.951108
P11883	Aldehyde dehydrogenase, dimeric NADP-preferring OS=Rattus norvegicus OX=10116 GN=Aldh3a1 PE=1 SV=3	0.9866	0.833915	0.951108
Q6AY84	Secernin-1 OS=Rattus norvegicus OX=10116 GN=Scrn1 PE=1 SV=1	0.989292	0.834805	0.951108
P62870	Elongin-B OS=Rattus norvegicus OX=10116 GN=Elob PE=1 SV=1	1.0044	0.834849	0.951108
Q3T1J1	Eukaryotic translation initiation factor 5A-1 OS=Rattus norvegicus OX=10116 GN=Eif5a PE=1 SV=3	0.995036	0.835058	0.951108
F1M775	Protein diaphanous homolog 1 OS=Rattus norvegicus OX=10116 GN=Diaph1 PE=1 SV=3	1.01325	0.835361	0.951108
P97633	Casein kinase I isoform alpha OS=Rattus norvegicus OX=10116 GN=Csnk1a1 PE=2 SV=1	0.970322	0.835631	0.951108
D3ZDK7	Glycerol-3-phosphate phosphatase OS=Rattus norvegicus OX=10116 GN=Pgp PE=1 SV=1	0.988491	0.83609	0.951108
P15429	Beta-enolase OS=Rattus norvegicus OX=10116 GN=Eno3 PE=1 SV=3	0.982009	0.836393	0.951108
Q4V7A0	WD repeat-containing protein 61 OS=Rattus norvegicus OX=10116 GN=Wdr61 PE=1 SV=1	1.02558	0.836402	0.951108
Q6VBQ5	Myeloid-associated differentiation marker OS=Rattus norvegicus OX=10116 GN=Myadm PE=1 SV=1	1.00997	0.836881	0.951108
Q6BBI8	Ubiquitin-fold modifier-conjugating enzyme 1 OS=Rattus norvegicus OX=10116 GN=Ufc1 PE=2 SV=1	0.993594	0.836951	0.951108
A0JPQ9	Chitinase domain-containing protein 1 OS=Rattus norvegicus OX=10116 GN=Chid1 PE=2 SV=2	0.977816	0.837296	0.951108
Q64591	2,4-dienoyl-CoA reductase, mitochondrial OS=Rattus norvegicus OX=10116 GN=Decr1 PE=1 SV=2	0.983635	0.837788	0.951108
P58775-2	Isoform 2 of Tropomyosin beta chain OS=Rattus norvegicus OX=10116 GN=Tpm2	0.990318	0.837858	0.951108
P61078	Ubiquitin-conjugating enzyme E2 D3 OS=Rattus norvegicus OX=10116 GN=Ube2d3 PE=2 SV=1	1.00892	0.838955	0.951108
P32362	Uroporphyrinogen decarboxylase (Fragment) OS=Rattus norvegicus OX=10116 GN=Urod PE=1 SV=1	0.989546	0.839922	0.951108
A1A5R1	RNA binding protein fox-1 homolog 2 OS=Rattus norvegicus OX=10116 GN=Rbfox2 PE=2 SV=1	1.01204	0.839973	0.951108
Q5PQJ6	Pyrroline-5-carboxylate reductase 3 OS=Rattus norvegicus OX=10116 GN=Pycr3 PE=2 SV=1	0.986543	0.840057	0.951108
P97697	Inositol monophosphatase 1 OS=Rattus norvegicus OX=10116 GN=Impa1 PE=1 SV=2	0.994336	0.840282	0.951108
P27139	Carbonic anhydrase 2 OS=Rattus norvegicus OX=10116 GN=Ca2 PE=1 SV=2	1.02996	0.840455	0.951108
[truncated: 265 more rows]

## Sheet: Supplementary Table S2
ID	Description	setSize	enrichmentScore	NES	pvalue	p.adjust	qvalue	rank	leading_edge	core_enrichment
GO:0006869	lipid transport	69	-0.603298	-1.80932	0.000107689	0.000107689	0.194481	256	tags=25%, list=11%, signal=23%	Scp2/Abcd3/Prkaa1/Abcg2/Rbp1/Scarb2/Mapk9/Fabp5/Acat2/Cd36/Acsl1/Crabp2/Tmem30a/Fabp4/Fabp3/Ces1d/Ugcg
GO:0045103	intermediate filament-based process	16	-0.856392	-2.02964	0.000127372	0.000127372	0.194481	20	tags=31%, list=1%, signal=31%	Gfap/Nes/Prph/Nefm/Nefl
GO:0045104	intermediate filament cytoskeleton organization	16	-0.856392	-2.02964	0.000127372	0.000127372	0.194481	20	tags=31%, list=1%, signal=31%	Gfap/Nes/Prph/Nefm/Nefl
GO:0072329	monocarboxylic acid catabolic process	56	-0.619007	-1.80833	0.000220022	0.000220022	0.220369	390	tags=36%, list=17%, signal=30%	Cpt2/Cnr1/Etfdh/Hadh/Ech1/Ehhadh/Scp2/Abcd3/Acadsb/Fah/Agxt2/Cyp4f1/Acat2/Lipe/Acox1/Bdh2/Echdc1/Fabp3/Pck1/Ces1d
GO:0010876	lipid localization	84	-0.565341	-1.73192	0.000317125	0.000317125	0.251653	256	tags=25%, list=11%, signal=23%	Scp2/Stoml2/Abcd3/Prkaa1/Abcg2/Rbp1/Scarb2/Mapk9/Fabp5/Acat2/Lpl/Ldah/Cd36/Hexa/Acsl1/Crabp2/Tmem30a/Fabp4/Fabp3/Ces1d/Ugcg
GO:0044255	cellular lipid metabolic process	201	-0.472184	-1.53464	0.00040286	0.00040286	0.256962	409	tags=28%, list=18%, signal=25%	Plcb3/Gsta2/Atf2/Cpt2/Cnr1/Psap/Cat/Etfdh/Pcyt1a/Prkar2b/Hadh/Cav1/Pik3r3/Thnsl2/Becn1/Pi4ka/Ech1/Pi4kb/Echdc3/Ehhadh/Por/Scp2/Stoml2/Abcd3/Prkaa1/Acadsb/Lamtor1/Ephx1/Rbp1/Fasn/Chp1/Nudt4/Mapk9/Cyp4f1/Pc/Mgll/Fabp5/Acat2/Lpl/Lipe/Cd74/Cd36/Pdk2/Acox1/Hexa/Acsl1/Bdh2/Crabp2/Fabp4/Naga/Echdc1/Gpd1/Fabp3/Pck1/Ces1d/Retsat/Ugcg
GO:0009073	aromatic amino acid family biosynthetic process	3	-0.979293	-1.57408	0.000485437	0.000485437	0.265202	27	tags=67%, list=1%, signal=66%	Pcbd1/Pah
GO:0050892	intestinal absorption	11	-0.812466	-1.78593	0.000532694	0.000532694	0.266768	322	tags=45%, list=14%, signal=39%	Ezr/Abcg2/Acat2/Cd36/Ugcg
GO:0015849	organic acid transport	49	-0.590486	-1.69347	0.000670017	0.000670017	0.309727	245	tags=29%, list=11%, signal=26%	Abcd3/Prkaa1/Stxbp1/Abcg2/Rbp1/Mapk9/Fabp5/Cd36/Acsl1/Crabp2/Fabp4/Slc3a1/Fabp3/Gfap
GO:0042572	retinol metabolic process	10	-0.813647	-1.75157	0.00107977	0.00107977	0.335537	145	tags=40%, list=6%, signal=38%	Rbp1/Lipe/Ces1d/Retsat
GO:0072567	chemokine (C-X-C motif) ligand 2 production	8	-0.857112	-1.74484	0.00111297	0.00111297	0.335537	116	tags=50%, list=5%, signal=48%	Map2k5/Lpl/Cd74/Mbp
GO:2000341	regulation of chemokine (C-X-C motif) ligand 2 production	8	-0.857112	-1.74484	0.00111297	0.00111297	0.335537	116	tags=50%, list=5%, signal=48%	Map2k5/Lpl/Cd74/Mbp
GO:0009219	pyrimidine deoxyribonucleotide metabolic process	4	0.93565	1.82681	0.00111669	0.00111669	0.335537	138	tags=75%, list=6%, signal=71%	Upb1/Dpys/Dut
GO:0022600	digestive system process	19	-0.73185	-1.79689	0.00111829	0.00111829	0.335537	167	tags=26%, list=7%, signal=25%	Ezr/Abcg2/Acat2/Cd36/Ugcg
GO:0030098	lymphocyte differentiation	43	-0.601653	-1.69717	0.00124448	0.00124448	0.335537	484	tags=51%, list=21%, signal=41%	Vav1/Ctsl/Stat3/Il11ra1/Enpp1/Ppp3cb/RT1-Ba/Atf2/Tgfb1/Psap/Stat5a/Gas6/RT1-Bb/Coro1a/Fcer1g/Adrm1/RT1-Db1/Zeb1/Ptprc/Dpp4/Cd74/Pck1
GO:0072529	pyrimidine-containing compound catabolic process	4	0.931508	1.81872	0.00139587	0.00139587	0.335537	138	tags=75%, list=6%, signal=71%	Upb1/Dpys/Dut
GO:0086023	adenylate cyclase-activating adrenergic receptor signaling pathway involved in heart process	4	0.923726	1.80353	0.00139587	0.00139587	0.335537	111	tags=50%, list=5%, signal=48%	Pde4d/Akap13
GO:0070486	leukocyte aggregation	6	-0.888577	-1.68195	0.00145985	0.00145985	0.337421	53	tags=33%, list=2%, signal=33%	S100a8/S100a9
GO:0032370	positive regulation of lipid transport	16	-0.738878	-1.75113	0.00152847	0.00152847	0.340196	256	tags=38%, list=11%, signal=33%	Scp2/Mapk9/Acat2/Acsl1/Tmem30a/Fabp3
GO:1905954	positive regulation of lipid localization	21	-0.71415	-1.78751	0.00159744	0.00159744	0.34285	256	tags=38%, list=11%, signal=34%	Scp2/Mapk9/Acat2/Lpl/Cd36/Acsl1/Tmem30a/Fabp3
GO:0033993	response to lipid	287	-0.420714	-1.38252	0.00190362	0.00190362	0.353767	497	tags=29%, list=22%, signal=26%	Gbp2/Serpina3n/Atp1a2/Dnaja1/Ctsl/Rbbp7/Xdh/Jund/Pdcd4/Stat3/Rida/Ncl/Ak1/RT1-Ba/Npm1/Hsd11b1/Aldoa/Cpt2/Col2a1/Tgfb1/Cnr1/Bckdha/Cat/Pros1/Fdx1/Abcc8/Tpmt/Nasp/Cav1/Creb1/Eif4ebp1/Anxa3/RT1-Bb/Cdc73/Adcy6/Fubp1/Akap12/Ogt/Fga/Ctsb/Por/Scp2/Pdxk/Prkaa1/Ppp5c/Wfdc1/Gnai1/Psph/Grn/Uba5/Adamts1/RT1-Db1/Stxbp1/Ephx1/Hp/Abcg2/Ppp1r9b/Rbp1/Cnp/Mapk9/L1cam/Mgst1/Acat2/Lpl/Slit2/Orm1/Cd36/Hmgb2/S100a8/Ac…
GO:0051240	positive regulation of multicellular organismal process	268	-0.420836	-1.3814	0.00200642	0.00200642	0.353767	407	tags=24%, list=18%, signal=22%	Dbn1/RT1-Ba/Fxn/Rtn4/Atf2/Cpt2/Tgfb1/Cnr1/Abcc8/Tpm1/Rnf10/Stat5a/Hadh/Cav1/Creb1/Ezr/Becn1/Gas6/Anxa3/Akap12/Fgb/Ogt/Fga/Stim1/Nrp1/Fcer1g/Por/Stoml2/Dcx/Lgals3/Hdac4/Grn/RT1-Db1/Map6/Ptprc/Pard3/Mapk9/Mgll/Rufy3/L1cam/Fabp5/Acat2/Lpl/Orm1/Cd74/Lrrfip2/Cd36/Bin1/Optn/Hmgb2/Acsl1/Crabp2/Ctsh/Marcks/Aif1/Cma1/Fabp4/Mme/Cd14/Gfap/Pck1/Mbp/S100a9/Nefl
GO:0007320	insemination	3	0.961476	1.69029	0.00209314	0.00209314	0.353767	6	tags=33%, list=0%, signal=33%	P2rx1
GO:0019319	hexose biosynthetic process	26	-0.671437	-1.74102	0.00216346	0.00216346	0.353767	296	tags=35%, list=13%, signal=30%	Arpp19/Sord/Ogt/Prkaa1/Pc/Pdk2/Gpt/Gpd1/Pck1
GO:0044283	small molecule biosynthetic process	147	-0.452707	-1.44711	0.00223964	0.00223964	0.354186	296	tags=22%, list=13%, signal=21%	Arpp19/Sord/Ogt/Por/Scp2/Pdxk/Abcd3/Nsdhl/Prkaa1/Psph/Ephx1/Coq9/Rbp1/Agxt2/Fasn/Mapk9/Pc/Mgll/Bhmt/Fabp5/Acat2/Lpl/Cd74/Pdk2/Glul/Crabp2/Gpt/Pcbd1/Phgdh/Gpd1/Pck1/Ces1d/Pah
GO:0048666	neuron development	257	-0.418094	-1.37041	0.00281068	0.00281068	0.383672	430	tags=21%, list=19%, signal=19%	Enpp1/Bsg/Ak1/Dbn1/Fxn/Rtn4/Rab10/Dync1i2/Rab35/Clasp2/Tubb3/Cnr1/Nrp2/Crk/Creb1/Becn1/Strn/Adcy6/Arsb/Nrp1/Srgap2/Sdc2/Dcx/Adam10/Grn/Adamts1/Stxbp1/Map6/Ppp1r9b/Taok1/Cnp/Scarb2/Mapk9/Uqcrq/Mgll/Rufy3/L1cam/Map1s/Slit2/Gap43/Hexa/Crabp2/Ctsz/Marcks/Tmem30a/Uchl1/Phgdh/Gfap/Mbp/S100a9/Nefm/Nefl/Ugcg/Mapk6
GO:0006885	regulation of pH	14	-0.741679	-1.70959	0.00284238	0.00284238	0.383672	266	tags=36%, list=12%, signal=32%	Tmem165/Atp6v1b2/Grn/Chp1/Pdk2
GO:0065005	protein-lipid complex assembly	6	-0.873902	-1.65418	0.00306569	0.00306569	0.383672	65	tags=33%, list=3%, signal=32%	Bin1/Ces1d
GO:0021510	spinal cord development	17	-0.710796	-1.70535	0.00328117	0.00328117	0.394362	95	tags=29%, list=4%, signal=28%	Dcx/Slit2/Phgdh/Nefm/Nefl
GO:0106106	cold-induced thermogenesis	24	-0.658965	-1.68708	0.0036302	0.0036302	0.395325	390	tags=42%, list=17%, signal=35%	Cpt2/Hadh/Cav1/Tle3/Ogt/Fabp5/Cd36/Acsl1/Fabp4/Ces1d
GO:0032870	cellular response to hormone stimulus	179	-0.435859	-1.40927	0.00424114	0.00424114	0.395325	530	tags=31%, list=23%, signal=25%	Phb2/Aldob/Smarca4/Dpep1/Serpina3n/Atp1a2/Dnaja1/Ctsl/Stat3/Enpp1/RT1-Ba/Rab10/Clasp2/Col2a1/Tgfb1/Fdx1/Crk/Stat5a/Cav1/Creb1/Pik3r3/Eif4ebp1/RT1-Bb/Adcy6/Fgb/Echdc3/Ogt/Ctsb/Por/Prkaa1/Ppp5c/Adrm1/Slc2a4/Hdac4/Grb14/Uba5/Adamts1/Ephx1/Abcg2/Ppat/L1cam/Ybx1/Lpl/Slit2/Orm1/Cd36/Pdk2/Acsl1/Ctsh/Gpt/Marcks/Aif1/Pck1/Trarg1/Ugcg
GO:0060314	regulation of ryanodine-sensitive calcium-release channel activity	7	0.807165	1.91239	0.00435365	0.00435365	0.395325	16	tags=29%, list=1%, signal=28%	Fkbp1a/Pde4d
GO:0050770	regulation of axonogenesis	42	-0.579267	-1.62659	0.00443484	0.00443484	0.395325	407	tags=31%, list=18%, signal=26%	Dbn1/Fxn/Rtn4/Nrp1/Dcx/Map6/Rufy3/L1cam/Slit2/Crabp2/Mbp/Nefm/Nefl
GO:0051764	actin crosslink formation	3	-0.9506	-1.52796	0.00453074	0.00453074	0.395325	40	tags=67%, list=2%, signal=66%	Marcks/Aif1
GO:0051453	regulation of intracellular pH	10	-0.781031	-1.68136	0.00485896	0.00485896	0.395325	266	tags=40%, list=12%, signal=35%	Tmem165/Atp6v1b2/Grn/Chp1
GO:2000179	positive regulation of neural precursor cell proliferation	10	-0.779816	-1.67874	0.00499393	0.00499393	0.395325	77	tags=40%, list=3%, signal=39%	Gng5/Optn/Ctsz/Nes
GO:0030194	positive regulation of blood coagulation	9	-0.794898	-1.66907	0.00505395	0.00505395	0.395325	76	tags=44%, list=3%, signal=43%	Hrg/F12/Cd36/S100a9
GO:1900048	positive regulation of hemostasis	9	-0.794898	-1.66907	0.00505395	0.00505395	0.395325	76	tags=44%, list=3%, signal=43%	Hrg/F12/Cd36/S100a9
GO:0071825	protein-lipid complex subunit organization	9	-0.795762	-1.67088	0.00505395	0.00505395	0.395325	99	tags=33%, list=4%, signal=32%	Lpl/Bin1/Ces1d
GO:0044241	lipid digestion	7	-0.828503	-1.62867	0.00513113	0.00513113	0.395325	106	tags=29%, list=5%, signal=27%	Acat2/Cd36
GO:0034643	establishment of mitochondrion localization, microtubule-mediated	6	-0.859285	-1.62651	0.00554745	0.00554745	0.396901	218	tags=67%, list=10%, signal=60%	Kif1b/Map6/Uchl1/Nefl
GO:0047497	mitochondrion transport along microtubule	6	-0.859285	-1.62651	0.00554745	0.00554745	0.396901	218	tags=67%, list=10%, signal=60%	Kif1b/Map6/Uchl1/Nefl
GO:0051654	establishment of mitochondrion localization	6	-0.859285	-1.62651	0.00554745	0.00554745	0.396901	218	tags=67%, list=10%, signal=60%	Kif1b/Map6/Uchl1/Nefl
GO:0097202	activation of cysteine-type endopeptidase activity	3	-0.946539	-1.52144	0.00566343	0.00566343	0.396901	80	tags=67%, list=4%, signal=64%	Cycs/Lgmn
GO:0009629	response to gravity	5	0.862935	1.82358	0.00567673	0.00567673	0.396901	48	tags=33%, list=2%, signal=33%	Myh4/Pkm
GO:0015740	C4-dicarboxylate transport	5	-0.884101	-1.59843	0.00601052	0.00601052	0.396901	31	tags=40%, list=1%, signal=40%	Slc3a1/Gfap
GO:0017014	protein nitrosylation	6	-0.853781	-1.61609	0.00627737	0.00627737	0.396901	53	tags=33%, list=2%, signal=33%	S100a8/S100a9
GO:0018119	peptidyl-cysteine S-nitrosylation	6	-0.853781	-1.61609	0.00627737	0.00627737	0.396901	53	tags=33%, list=2%, signal=33%	S100a8/S100a9
GO:0002544	chronic inflammatory response	6	-0.854029	-1.61656	0.00627737	0.00627737	0.396901	85	tags=50%, list=4%, signal=48%	Orm1/S100a8/S100a9
GO:0042632	cholesterol homeostasis	19	-0.676448	-1.66086	0.00633698	0.00633698	0.396901	198	tags=37%, list=9%, signal=34%	Cav1/Lamtor1/Lpl/Acox1/Fabp4/Fabp3/Ces1d
GO:0055092	sterol homeostasis	19	-0.676448	-1.66086	0.00633698	0.00633698	0.396901	198	tags=37%, list=9%, signal=34%	Cav1/Lamtor1/Lpl/Acox1/Fabp4/Fabp3/Ces1d
GO:0034115	negative regulation of heterotypic cell-cell adhesion	5	-0.881675	-1.59404	0.00646131	0.00646131	0.396901	116	tags=40%, list=5%, signal=38%	Map2k5/Mbp
GO:0070586	cell-cell adhesion involved in gastrulation	5	-0.881675	-1.59404	0.00646131	0.00646131	0.396901	116	tags=40%, list=5%, signal=38%	Map2k5/Mbp
GO:0070587	regulation of cell-cell adhesion involved in gastrulation	5	-0.881675	-1.59404	0.00646131	0.00646131	0.396901	116	tags=40%, list=5%, signal=38%	Map2k5/Mbp
GO:0097305	response to alcohol	98	-0.477626	-1.48384	0.00679419	0.00679419	0.396901	375	tags=23%, list=17%, signal=20%	Tgfb1/Cnr1/Cat/Fdx1/Stat5a/Eif4ebp1/Adcy6/Fga/Ctsb/Scp2/Prkaa1/Gnai1/Slc2a4/Adamts1/Ppp1r9b/L1cam/Slit2/S100a8/Cd14/Ces1d/Ca3/S100a9/Nefl
GO:0006244	pyrimidine nucleotide catabolic process	3	0.940292	1.65305	0.00680272	0.00680272	0.396901	138	tags=100%, list=6%, signal=94%	Upb1/Dpys/Dut
GO:0009129	pyrimidine nucleoside monophosphate metabolic process	3	0.940292	1.65305	0.00680272	0.00680272	0.396901	138	tags=100%, list=6%, signal=94%	Upb1/Dpys/Dut
GO:0009223	pyrimidine deoxyribonucleotide catabolic process	3	0.940292	1.65305	0.00680272	0.00680272	0.396901	138	tags=100%, list=6%, signal=94%	Upb1/Dpys/Dut
GO:1990845	adaptive thermogenesis	28	-0.617492	-1.6223	0.00700297	0.00700297	0.400801	390	tags=36%, list=17%, signal=30%	Cpt2/Hadh/Cav1/Tle3/Ogt/Fabp5/Cd36/Acsl1/Fabp4/Ces1d
GO:0060326	cell chemotaxis	67	-0.508935	-1.52094	0.00744979	0.00744979	0.410728	339	tags=28%, list=15%, signal=25%	Crk/Gas6/Sbds/Coro1a/Nrp1/Fcer1g/Lgals3/Adam10/Nup85/Dpp4/P2rx4/Slit2/Cd74/Lgmn/Hmgb2/S100a8/Aif1/Np4/S100a9
GO:0009617	response to bacterium	141	-0.438269	-1.39649	0.00786999	0.00786999	0.423827	464	tags=31%, list=20%, signal=26%	Xdh/Jund/Pdcd4/Ncl/Enpp1/Gsta2/Aldoa/Pygl/Tgfb1/Cnr1/Colec12/Pros1/Abcc8/Cav1/Rnase3/Anxa3/Cdc73/Fubp1/Akap12/Fgb/Ogt/Fga/Fcer1g/Grn/RT1-Db1/Hp/Abcg2/C4bpa/Cnp/Mapk9/Mgst1/Lpl/Ca5b/Orm1/Cd36/Optn/Hmgb2/S100a8/Fabp4/Np4/Cd14/Pck1/Ca3/S100a9
GO:2000773	negative regulation of cellular senescence	3	-0.937507	-1.50692	0.00809061	0.00809061	0.423827	104	tags=67%, list=5%, signal=64%	Nampt/Ybx1
GO:0071447	cellular response to hydroperoxide	4	-0.912905	-1.56605	0.00809969	0.00809969	0.423827	115	tags=75%, list=5%, signal=71%	Mgst1/Cd36/Aif1
GO:0048678	response to axon injury	36	-0.573933	-1.57593	0.0085175	0.0085175	0.437484	195	tags=17%, list=9%, signal=15%	Grn/P2rx4/Gap43/Aif1/Nefm/Nefl
GO:0019482	beta-alanine metabolic process	3	0.933843	1.64171	0.00863422	0.00863422	0.439721	125	tags=67%, list=6%, signal=63%	Upb1/Dpys
GO:0006301	postreplication repair	5	0.84706	1.79004	0.00896325	0.00896325	0.44887	13	tags=20%, list=1%, signal=20%	Pold1
GO:0034308	primary alcohol metabolic process	23	-0.635693	-1.61661	0.00969815	0.00969815	0.473541	145	tags=22%, list=6%, signal=21%	Rbp1/Lipe/Gpd1/Ces1d/Retsat
GO:0030154	cell differentiation	660	-0.36365	-1.21367	0.010199	0.010199	0.490032	527	tags=25%, list=23%, signal=27%	Flot2/Palm/Hspa9/Smarca4/Flot1/Fnbp1/Arhgap35/Dbnl/Prpf19/Mpig6b/Gp5/Raf1/Map4/Dtnb/Vav1/Bag6/Ctsl/Rbbp9/Adamtsl4/Tpm1/Xdh/Jund/Aimp2/Gp1bb/Pdcd4/Stat3/Fgg/Il11ra1/Enpp1/Bsg/Tsg101/Pter/Ak1/Ppp3cb/Dbn1/RT1-Ba/Fxn/Gsta2/Rtn4/Rab10/Atf2/H3f3b/Dync1i2/Rab35/Itga7/Clasp2/Col2a1/Tubb3/Tgfb1/Cnr1/Psap/Washc1/Nrp2/Abcc8/Steap4/Myh11/Glg1/Crk/Tpm1/Rnf10/Tdrd7/Hopx/Stat5a/Cav1/Creb1/Ezr/Becn1/Gas6/RT1-Bb/…
GO:0010757	negative regulation of plasminogen activation	3	-0.931341	-1.49701	0.010356	0.010356	0.490032	42	tags=67%, list=2%, signal=66%	Cpb2/Ctsz
GO:0062013	positive regulation of small molecule metabolic process	41	-0.552221	-1.54672	0.0109215	0.0109215	0.504342	296	tags=24%, list=13%, signal=22%	Arpp19/Por/Scp2/Prkaa1/Mapk9/Cd74/Cd36/Gpt/Gpd1/Ces1d
GO:0002138	retinoic acid biosynthetic process	3	-0.929035	-1.4933	0.0114887	0.0114887	0.504342	145	tags=67%, list=6%, signal=62%	Rbp1/Crabp2
GO:0019216	regulation of lipid metabolic process	81	-0.478906	-1.46108	0.0115773	0.0115773	0.504342	375	tags=29%, list=17%, signal=25%	Tgfb1/Cnr1/Psap/Washc1/Stat5a/Cav1/Creb1/Por/Scp2/Stoml2/Prkaa1/Lamtor1/Chp1/Mapk9/Pc/Fabp5/Plin1/Cd74/Cd36/Plin1/Pdk2/Fabp3/Pck1/Ces1d
GO:0032103	positive regulation of response to external stimulus	86	-0.472582	-1.44979	0.0116095	0.0116095	0.504342	399	tags=27%, list=18%, signal=23%	Rtn4/Tgfb1/Cnr1/Stat5a/Gas6/Nrp1/Stx4/Lamp1/Fcer1g/Adam10/Grn/Dpp4/P2rx4/Lpl/Slit2/Cd74/Lgmn/Optn/Hmgb2/S100a8/Aif1/Fabp4/S100a9
GO:0060456	positive regulation of digestive system process	3	-0.928077	-1.49176	0.0116505	0.0116505	0.504342	106	tags=67%, list=5%, signal=64%	Aqp1/Acat2
GO:0051251	positive regulation of lymphocyte activation	35	-0.570034	-1.55939	0.0116655	0.0116655	0.504342	405	tags=40%, list=18%, signal=33%	RT1-Ba/Tgfb1/Stat5a/Cav1/Gas6/RT1-Bb/Coro1a/Lamp1/RT1-Db1/Ptprc/Dpp4/Cd74/Aif1/Pck1
GO:0048858	cell projection morphogenesis	150	-0.427675	-1.36901	0.0117982	0.0117982	0.506436	407	tags=21%, list=18%, signal=18%	Dbn1/Fxn/Rtn4/Rab10/Clasp2/Tubb3/Nrp2/Creb1/Nrp1/Srgap2/Arhgef7/Sdc2/Dcx/Adam10/Stxbp1/Map6/Taok1/Cnp/Mgll/Rufy3/L1cam/Map1s/Slit2/Gap43/Crabp2/Marcks/Uchl1/Nes/Mbp/Nefm/Nefl
GO:0045619	regulation of lymphocyte differentiation	22	-0.63131	-1.5935	0.012564	0.012564	0.519799	405	tags=45%, list=18%, signal=38%	RT1-Ba/Tgfb1/Stat5a/Gas6/Adrm1/RT1-Db1/Zeb1/Ptprc/Cd74/Pck1
GO:0031076	embryonic camera-type eye development	3	-0.925124	-1.48701	0.0131068	0.0131068	0.519799	159	tags=67%, list=7%, signal=62%	Zeb1/Nes
GO:0002263	cell activation involved in immune response	36	-0.564293	-1.54946	0.0131215	0.0131215	0.519799	679	tags=72%, list=30%, signal=51%	Hmgb1/Hspd1/Lgals1/Vamp7/Il33/Prkce/Syk/App/Mtor/Lbp/Stat3/Enpp1/Tgfb1/Anxa3/Coro1a/Stx4/Lamp1/Fcer1g/Lgals3/Grn/RT1-Db1/Stxbp1/Ptprc/Snap23/Cd74/Pck1
GO:0071672	negative regulation of smooth muscle cell chemotaxis	4	-0.89209	-1.53034	0.0132399	0.0132399	0.519799	95	tags=50%, list=4%, signal=48%	Slit2/Aif1
GO:0035821	modulation of process of another organism	3	-0.924727	-1.48638	0.0132686	0.0132686	0.519799	23	tags=100%, list=1%, signal=99%	Np4/S100a9
GO:0045321	leukocyte activation	111	-0.448455	-1.40696	0.0133471	0.0133471	0.519799	610	tags=44%, list=27%, signal=34%	Myh9/Syk/App/Mtor/Lbp/Ripor2/Phb2/Flot2/Vav1/Bag6/Ctsl/Jund/Pkn1/Stat3/Il11ra1/Enpp1/Ppp3cb/Dlg1/RT1-Ba/Atf2/Tgfb1/Cnr1/Psap/Washc1/Stat5a/Cav1/Pja2/Gas6/Anxa3/RT1-Bb/Coro1a/Stx4/Lamp1/Fcer1g/Stoml2/Lgals3/Adrm1/Adam10/Grn/RT1-Db1/Stxbp1/Zeb1/Ptprc/Dpp4/Snap23/Psmb10/Cd74/Aif1/Pck1
GO:0031392	regulation of prostaglandin biosynthetic process	5	-0.856386	-1.54832	0.0135237	0.0135237	0.519799	130	tags=60%, list=6%, signal=57%	Mapk9/Fabp5/Cd74
GO:2001279	regulation of unsaturated fatty acid biosynthetic process	5	-0.856386	-1.54832	0.0135237	0.0135237	0.519799	130	tags=60%, list=6%, signal=57%	Mapk9/Fabp5/Cd74
GO:0045722	positive regulation of gluconeogenesis	5	-0.854901	-1.54564	0.0141247	0.0141247	0.519799	296	tags=60%, list=13%, signal=52%	Arpp19/Prkaa1/Gpt
GO:0031670	cellular response to nutrient	18	-0.658265	-1.59804	0.0141268	0.0141268	0.519799	378	tags=39%, list=17%, signal=33%	Col2a1/Gas6/Dcps/Adamts1/Acat2/Lpl/Pdk2
GO:0030030	cell projection organization	314	-0.38663	-1.27356	0.0142199	0.0142199	0.519799	407	tags=20%, list=18%, signal=19%	Dbn1/Fxn/Rtn4/Rab10/Rala/Dync1i2/Rab35/Clasp2/Tubb3/Cnr1/Atg3/Washc1/Nrp2/Crk/Tpm1/Cav1/Creb1/Ezr/Strn/Adcy6/Arsb/Coro1a/Nrp1/Srgap2/Rilpl1/Arhgef7/Sdc2/Dcx/Adam10/Hdac4/Grn/Bin3/Adamts1/Nup85/Stxbp1/Map6/Ppp1r9b/Taok1/Cnp/Scarb2/Mapk9/Stx2/Mgll/Rufy3/L1cam/Map1s/Slit2/Lgmn/Gap43/Crabp2/Ctsz/Marcks/Tmem30a/Aif1/Uchl1/Phgdh/Gfap/Nes/Mbp/S100a9/Nefm/Nefl/Mapk6
GO:0032536	regulation of cell projection size	3	-0.922656	-1.48305	0.0142395	0.0142395	0.519799	6	tags=100%, list=0%, signal=100%	Nefm/Nefl
GO:0007494	midgut development	6	0.779707	1.7559	0.0145939	0.0145939	0.519799	68	tags=33%, list=3%, signal=32%	Otc/Cps1
GO:1901897	regulation of relaxation of cardiac muscle	3	0.913886	1.60663	0.014652	0.014652	0.519799	165	tags=67%, list=7%, signal=62%	Pde4d/Camk2g
GO:0055081	anion homeostasis	10	0.686509	1.79944	0.0146548	0.0146548	0.519799	115	tags=30%, list=5%, signal=29%	Otc/Cps1/Slc12a4
GO:0034612	response to tumor necrosis factor	51	-0.519937	-1.49895	0.0147909	0.0147909	0.519799	666	tags=45%, list=29%, signal=33%	Asah1/Vcam1/Smpd3/Syk/Arhgef2/Entpd2/Gbp2/Xdh/Dbn1/Col2a1/Gas6/Akap12/Plvap/Slc2a4/Adam10/Hdac4/Mapk9/Optn/Fabp4/Gpd1/Cd14/Pck1/Mbp
GO:0010447	response to acidic pH	6	-0.824715	-1.56107	0.0154745	0.0154745	0.527812	138	tags=67%, list=6%, signal=63%	Enpp1/Chp1/Lgmn/Pck1
GO:0032925	regulation of activin receptor signaling pathway	4	0.866812	1.6924	0.0156337	0.0156337	0.527812	35	tags=50%, list=2%, signal=49%	Fkbp1a/Acvr1
GO:0090101	negative regulation of transmembrane receptor protein serine/threonine kinase signaling pathway	19	0.568566	1.75899	0.0163767	0.0163767	0.532039	193	tags=32%, list=9%, signal=29%	Fkbp1a/Acvr1/Tgfb3/Htra1/Tgfb1i1/Htra3
GO:0034377	plasma lipoprotein particle assembly	5	-0.848601	-1.53425	0.0163787	0.0163787	0.532039	17	tags=40%, list=1%, signal=40%	Apoa4/Ces1d
GO:0000050	urea cycle	7	0.751998	1.78168	0.0167448	0.0167448	0.535253	68	tags=29%, list=3%, signal=28%	Otc/Cps1
GO:0019627	urea metabolic process	7	0.751998	1.78168	0.0167448	0.0167448	0.535253	68	tags=29%, list=3%, signal=28%	Otc/Cps1
GO:0071941	nitrogen cycle metabolic process	7	0.751998	1.78168	0.0167448	0.0167448	0.535253	68	tags=29%, list=3%, signal=28%	Otc/Cps1
GO:0043299	leukocyte degranulation	11	-0.723397	-1.59014	0.0174457	0.0174457	0.544731	307	tags=64%, list=14%, signal=55%	Anxa3/Coro1a/Stx4/Lamp1/Fcer1g/Stxbp1/Snap23
GO:0006526	arginine biosynthetic process	3	0.910728	1.60108	0.0175301	0.0175301	0.544731	2	tags=33%, list=0%, signal=33%	Otc
GO:0099500	vesicle fusion to plasma membrane	4	-0.886283	-1.52038	0.0176012	0.0176012	0.544731	262	tags=100%, list=12%, signal=89%	Stx2/Snap23/Trarg1
GO:0008209	androgen metabolic process	6	0.769582	1.7331	0.0177665	0.0177665	0.544731	113	tags=33%, list=5%, signal=32%	Hsd17b6/Akr1d1
GO:0050870	positive regulation of T cell activation	30	-0.576537	-1.53558	0.0178613	0.0178613	0.544859	405	tags=40%, list=18%, signal=33%	RT1-Ba/Tgfb1/Stat5a/Cav1/RT1-Bb/Coro1a/RT1-Db1/Ptprc/Dpp4/Cd74/Aif1/Pck1
GO:0006114	glycerol biosynthetic process	3	-0.912134	-1.46613	0.0184466	0.0184466	0.551438	18	tags=67%, list=1%, signal=66%	Got1/Pck1
GO:0071503	response to heparin	3	-0.907989	-1.45947	0.0202265	0.0202265	0.570971	95	tags=67%, list=4%, signal=64%	Sfrp1/Slit2
GO:0010878	cholesterol storage	6	-0.814257	-1.54127	0.020292	0.020292	0.570971	99	tags=50%, list=4%, signal=48%	Lpl/Cd36/Ces1d
GO:0010885	regulation of cholesterol storage	6	-0.814257	-1.54127	0.020292	0.020292	0.570971	99	tags=50%, list=4%, signal=48%	Lpl/Cd36/Ces1d
GO:0009263	deoxyribonucleotide biosynthetic process	3	0.903087	1.58764	0.0204082	0.0204082	0.570971	138	tags=33%, list=6%, signal=31%	Dut
GO:0009265	2'-deoxyribonucleotide biosynthetic process	3	0.903087	1.58764	0.0204082	0.0204082	0.570971	138	tags=33%, list=6%, signal=31%	Dut
GO:0046385	deoxyribose phosphate biosynthetic process	3	0.903087	1.58764	0.0204082	0.0204082	0.570971	138	tags=33%, list=6%, signal=31%	Dut
GO:0033194	response to hydroperoxide	6	-0.813635	-1.5401	0.0205839	0.0205839	0.570971	115	tags=50%, list=5%, signal=48%	Mgst1/Cd36/Aif1
GO:0032094	response to food	12	0.628439	1.73556	0.0210396	0.0210396	0.570971	68	tags=17%, list=3%, signal=16%	Ctrb1/Cps1
GO:0042308	negative regulation of protein import into nucleus	4	-0.875116	-1.50123	0.0213396	0.0213396	0.570971	138	tags=75%, list=6%, signal=71%	Chp1/Sumo1/Cd36
GO:1904590	negative regulation of protein import	4	-0.875116	-1.50123	0.0213396	0.0213396	0.570971	138	tags=75%, list=6%, signal=71%	Chp1/Sumo1/Cd36
GO:0048333	mesodermal cell differentiation	3	0.899372	1.58111	0.0217164	0.0217164	0.577451	47	tags=33%, list=2%, signal=33%	Itgb4
GO:0046165	alcohol biosynthetic process	36	-0.5473	-1.5028	0.0218692	0.0218692	0.578797	257	tags=25%, list=11%, signal=23%	Por/Scp2/Nsdhl/Prkaa1/Ephx1/Acat2/Pcbd1/Pck1/Ces1d
GO:0071375	cellular response to peptide hormone stimulus	102	-0.444395	-1.38634	0.0224579	0.0224579	0.578797	396	tags=29%, list=17%, signal=25%	Stat3/Enpp1/Rab10/Clasp2/Col2a1/Tgfb1/Crk/Stat5a/Cav1/Creb1/Pik3r3/Eif4ebp1/Adcy6/Echdc3/Ogt/Por/Prkaa1/Adrm1/Slc2a4/Grb14/Ppat/Ybx1/Lpl/Orm1/Cd36/Pdk2/Gpt/Marcks/Pck1/Trarg1
GO:2000108	positive regulation of leukocyte apoptotic process	3	0.897222	1.57733	0.0225013	0.0225013	0.578797	4	tags=33%, list=0%, signal=33%	Lgals5
GO:0042908	xenobiotic transport	4	-0.871255	-1.4946	0.0225857	0.0225857	0.578797	167	tags=50%, list=7%, signal=46%	Abcg2/Tmem30a
GO:0072089	stem cell proliferation	9	-0.744088	-1.56238	0.0226745	0.0226745	0.578797	297	tags=44%, list=13%, signal=39%	Fubp1/Ptprc/Hmgb2/Nes
GO:0009409	response to cold	19	-0.628685	-1.54359	0.0228628	0.0228628	0.578797	240	tags=35%, list=11%, signal=32%	Dnajc3/Prkaa1/Plin1/Lpl/Lipe/Plin1/Ces1d
GO:1903039	positive regulation of leukocyte cell-cell adhesion	33	-0.55721	-1.50692	0.0230742	0.0230742	0.578797	405	tags=36%, list=18%, signal=30%	RT1-Ba/Tgfb1/Stat5a/Cav1/RT1-Bb/Coro1a/RT1-Db1/Ptprc/Dpp4/Cd74/Aif1/Pck1
GO:0002495	antigen processing and presentation of peptide antigen via MHC class II	6	-0.808043	-1.52951	0.0232117	0.0232117	0.578797	405	tags=83%, list=18%, signal=69%	RT1-Ba/RT1-Bb/Fcer1g/RT1-Db1/Cd74
GO:0019886	antigen processing and presentation of exogenous peptide antigen via MHC class II	6	-0.808043	-1.52951	0.0232117	0.0232117	0.578797	405	tags=83%, list=18%, signal=69%	RT1-Ba/RT1-Bb/Fcer1g/RT1-Db1/Cd74
GO:0001909	leukocyte mediated cytotoxicity	22	-0.605438	-1.52819	0.0235423	0.0235423	0.579961	519	tags=45%, list=23%, signal=35%	Stx7/Vav1/Ppp3cb/Crk/Stat5a/Coro1a/Lamp1/RT1-Db1/Ptprc/Ctsh
GO:0035739	CD4-positive, alpha-beta T cell proliferation	3	0.89529	1.57393	0.0235479	0.0235479	0.579961	145	tags=67%, list=6%, signal=62%	Lgals5/Cd81
GO:2000561	regulation of CD4-positive, alpha-beta T cell proliferation	3	0.89529	1.57393	0.0235479	0.0235479	0.579961	145	tags=67%, list=6%, signal=62%	Lgals5/Cd81
GO:0007368	determination of left/right symmetry	3	0.894143	1.57192	0.0240712	0.0240712	0.583246	35	tags=33%, list=2%, signal=33%	Acvr1
GO:0032288	myelin assembly	3	0.892607	1.56922	0.0240712	0.0240712	0.583246	47	tags=67%, list=2%, signal=65%	Cd9/Itgb4
GO:0150172	regulation of phosphatidylcholine metabolic process	3	-0.901771	-1.44948	0.02411	0.02411	0.583246	21	tags=67%, list=1%, signal=66%	Apoc1/Fabp3
GO:0048488	synaptic vesicle endocytosis	27	-0.578024	-1.50921	0.0246235	0.0246235	0.583246	461	tags=41%, list=20%, signal=33%	Sncb/Ppp3cb/Cltb/Rab27b/Canx/Slc2a4/Grn/Fcho2/Bin1/Dnm1/Sncg
GO:0140238	presynaptic endocytosis	27	-0.578024	-1.50921	0.0246235	0.0246235	0.583246	461	tags=41%, list=20%, signal=33%	Sncb/Ppp3cb/Cltb/Rab27b/Canx/Slc2a4/Grn/Fcho2/Bin1/Dnm1/Sncg
GO:2000300	regulation of synaptic vesicle exocytosis	16	0.561532	1.68729	0.0246397	0.0246397	0.583246	317	tags=44%, list=14%, signal=38%	P2rx1/Rab5a/Rap1a/Pfn2/Rap1b/Cdk5/Ncs1
GO:0045214	sarcomere organization	12	0.615077	1.69866	0.0247525	0.0247525	0.583246	345	tags=43%, list=15%, signal=37%	Csrp1/Akap13/Wdr1/Csrp2/Actn1/Mfn2
GO:0006935	chemotaxis	115	-0.433017	-1.361	0.024907	0.024907	0.583246	377	tags=23%, list=17%, signal=21%	Tubb3/Tgfb1/Nrp2/Crk/Creb1/Rnase3/Gas6/Sbds/Coro1a/Nrp1/Stx4/Fcer1g/Lgals3/Adam10/Nup85/L1cam/Dpp4/P2rx4/Slit2/Cd74/Lgmn/Gap43/Hmgb2/S100a8/Aif1/Np4/S100a9
GO:0042330	taxis	115	-0.433017	-1.361	0.024907	0.024907	0.583246	377	tags=23%, list=17%, signal=21%	Tubb3/Tgfb1/Nrp2/Crk/Creb1/Rnase3/Gas6/Sbds/Coro1a/Nrp1/Stx4/Fcer1g/Lgals3/Adam10/Nup85/L1cam/Dpp4/P2rx4/Slit2/Cd74/Lgmn/Gap43/Hmgb2/S100a8/Aif1/Np4/S100a9
GO:0010565	regulation of cellular ketone metabolic process	35	-0.543818	-1.48767	0.0259875	0.0259875	0.596074	373	tags=26%, list=16%, signal=22%	Cnr1/Cav1/Prkaa1/Mapk9/Fabp5/Cd74/Pdk2/Fabp3/Ces1d
GO:0003157	endocardium development	3	0.888455	1.56192	0.0269492	0.0269492	0.605253	35	tags=33%, list=2%, signal=33%	Acvr1
GO:0043392	negative regulation of DNA binding	5	-0.828047	-1.49709	0.0276484	0.0276484	0.616292	151	tags=40%, list=7%, signal=37%	Zfp90/Sumo1
GO:0090025	regulation of monocyte chemotaxis	6	-0.802126	-1.51831	0.0278832	0.0278832	0.616292	95	tags=67%, list=4%, signal=64%	App/Slit2/Lgmn/Aif1
GO:0010269	response to selenium ion	11	0.63148	1.69586	0.0280786	0.0280786	0.616292	512	tags=73%, list=23%, signal=57%	Apob/Gpx1/Gstt1/Gpx3/Alad/Arg1/Rplp0/Txnrd1
GO:0120035	regulation of plasma membrane bounded cell projection organization	180	-0.402214	-1.30068	0.0288743	0.0288743	0.619139	407	tags=20%, list=18%, signal=18%	Dbn1/Fxn/Rtn4/Rala/Dync1i2/Cnr1/Atg3/Washc1/Crk/Cav1/Ezr/Adcy6/Arsb/Nrp1/Arhgef7/Sdc2/Dcx/Adam10/Hdac4/Grn/Bin3/Adamts1/Map6/Scarb2/Rufy3/L1cam/Slit2/Gap43/Crabp2/Ctsz/Marcks/Tmem30a/Gfap/Mbp/S100a9/Nefm/Nefl
GO:0010232	vascular transport	6	-0.800393	-1.51503	0.0290511	0.0290511	0.619139	167	tags=50%, list=7%, signal=46%	Abcg2/Fabp5/Cd36
GO:0150104	transport across blood-brain barrier	6	-0.800393	-1.51503	0.0290511	0.0290511	0.619139	167	tags=50%, list=7%, signal=46%	Abcg2/Fabp5/Cd36
GO:0046394	carboxylic acid biosynthetic process	82	-0.455022	-1.39017	0.0291777	0.0291777	0.619139	245	tags=22%, list=11%, signal=20%	Abcd3/Prkaa1/Psph/Rbp1/Agxt2/Fasn/Mapk9/Mgll/Bhmt/Fabp5/Lpl/Cd74/Glul/Crabp2/Pcbd1/Phgdh/Ces1d/Pah
GO:0150094	amyloid-beta clearance by cellular catabolic process	3	-0.893198	-1.4357	0.0296117	0.0296117	0.619882	76	tags=67%, list=3%, signal=65%	Cd36/Mme
GO:0001991	regulation of systemic arterial blood pressure by circulatory renin-angiotensin	3	-0.892336	-1.43431	0.0300971	0.0300971	0.619882	69	tags=67%, list=3%, signal=65%	Pcsk5/Cpa3
GO:0034113	heterotypic cell-cell adhesion	19	-0.616582	-1.51387	0.0305666	0.0305666	0.619882	518	tags=42%, list=23%, signal=33%	Flot1/Fgg/Itga7/Fgb/Fga/Ptprc/Map2k5/Mbp
GO:0006939	smooth muscle contraction	24	0.480478	1.58303	0.0310702	0.0310702	0.619882	242	tags=28%, list=11%, signal=25%	P2rx1/Pde4d/Acta2/Calcrl/Grip2/Ptgs1/Rhoa
GO:0034204	lipid translocation	5	-0.821912	-1.48599	0.0312547	0.0312547	0.619882	39	tags=40%, list=2%, signal=39%	Prkcd/Tmem30a
GO:0045332	phospholipid translocation	5	-0.821912	-1.48599	0.0312547	0.0312547	0.619882	39	tags=40%, list=2%, signal=39%	Prkcd/Tmem30a
GO:0097035	regulation of membrane lipid distribution	5	-0.821912	-1.48599	0.0312547	0.0312547	0.619882	39	tags=40%, list=2%, signal=39%	Prkcd/Tmem30a
GO:0090161	Golgi ribbon formation	3	-0.890314	-1.43106	0.0315534	0.0315534	0.62043	252	tags=100%, list=11%, signal=89%	Gcc2/Optn
GO:0000902	cell morphogenesis	222	-0.38876	-1.26885	0.03158	0.03158	0.62043	430	tags=22%, list=19%, signal=20%	Enpp1/Bsg/Dlg1/Dbn1/Fxn/Aldoa/Rtn4/Rab10/Itga7/Clasp2/Tubb3/Tgfb1/Nrp2/Crk/Tpm1/Creb1/Ezr/Palmd/Coro1a/Nrp1/Srgap2/Rilpl1/Arhgef7/Vamp3/Sdc2/Dcx/Adam10/Bin3/Stxbp1/Map6/Taok1/Cnp/Pard3/Mapk9/Mgll/Rufy3/L1cam/Map1s/Slit2/Psmb10/Gap43/Hexa/Crabp2/Marcks/Uchl1/Nes/Mbp/Nefm/Nefl
GO:0022617	extracellular matrix disassembly	11	-0.696425	-1.53085	0.0316953	0.0316953	0.62043	607	tags=64%, list=27%, signal=47%	Fscn1/Flot1/Clasp2/Washc1/Dpp4/Cma1/Tpsab1
GO:0010522	regulation of calcium ion transport into cytosol	24	0.47871	1.57721	0.0322209	0.0322209	0.626637	16	tags=12%, list=1%, signal=13%	P2rx1/Fkbp1a/Pde4d
GO:0001731	formation of translation preinitiation complex	6	0.741908	1.67078	0.0323604	0.0323604	0.627319	393	tags=83%, list=17%, signal=69%	Mcts1/Rpl13a/Eif2s3y/Eif4h/Rps2
GO:2001235	positive regulation of apoptotic signaling pathway	37	-0.530373	-1.46244	0.0327436	0.0327436	0.632706	343	tags=24%, list=15%, signal=21%	Faf1/Cav1/Becn1/Ppp2r1b/Ptprc/Mapk9/S100a8/Ctsh/S100a9
GO:0042886	amide transport	62	-0.478741	-1.41735	0.033395	0.033395	0.636883	640	tags=42%, list=28%, signal=31%	Tap2/Smpd3/Myh9/Itsn1/Slc9a3r1/Psmd9/Ppp3ca/Raf1/Fgg/Ppp3cb/Cnr1/Psap/Abcc8/Hadh/Fgb/Fga/Stx4/Arhgef7/Ensa/RT1-Db1/Abcg2/Mgst1/Cd74/Glul/S100a8/S100a9
GO:1990089	response to nerve growth factor	31	-0.551565	-1.47643	0.0338566	0.0338566	0.63751	612	tags=48%, list=27%, signal=36%	Csnk1d/App/Stmn2/Eif4a3/Dync1li2/Dync1i2/Rab35/Crk/Creb1/Coro1a/Crnkl1/Kif1b/Mapk9/L1cam/Optn
GO:0007600	sensory perception	66	-0.472061	-1.40835	0.0339313	0.0339313	0.63751	430	tags=29%, list=19%, signal=24%	Enpp1/Fxn/Rtn4/Col2a1/Cnr1/Psap/Fam107b/Ccdc50/Col11a1/Scarb2/Mgll/Fabp5/P2rx4/Cd36/Dnm1/Hexa/Uchl1/Mme/Mbp
GO:0098742	cell-cell adhesion via plasma-membrane adhesion molecules	27	-0.566304	-1.47862	0.0339469	0.0339469	0.63751	122	tags=19%, list=5%, signal=18%	L1cam/Map2k5/Cd36/Mbp/Mpz
GO:0072109	glomerular mesangium development	3	0.87628	1.54052	0.0347985	0.0347985	0.643449	258	tags=67%, list=11%, signal=59%	Acta2/Pdgfrb
GO:0032651	regulation of interleukin-1 beta production	13	-0.661198	-1.50047	0.035705	0.035705	0.643939	99	tags=46%, list=4%, signal=44%	App/Stat3/Lpl/Orm1/Serpinb1a/Cd36
GO:0098884	postsynaptic neurotransmitter receptor internalization	9	0.656676	1.66317	0.0358075	0.0358075	0.643939	664	tags=67%, list=29%, signal=47%	Ap2m1/Sirt2/Atad1/Ap2b1/Nedd4/Ppp3r1
GO:0099590	neurotransmitter receptor internalization	9	0.656676	1.66317	0.0358075	0.0358075	0.643939	664	tags=67%, list=29%, signal=47%	Ap2m1/Sirt2/Atad1/Ap2b1/Nedd4/Ppp3r1
GO:0014829	vascular associated smooth muscle contraction	9	0.656238	1.66206	0.0358075	0.0358075	0.643939	366	tags=56%, list=16%, signal=47%	P2rx1/Acta2/Grip2/Rhoa/Atp2b1
GO:0031629	synaptic vesicle fusion to presynaptic active zone membrane	3	-0.885891	-1.42395	0.0360841	0.0360841	0.643939	262	tags=100%, list=12%, signal=89%	Stx2/Snap23
GO:0048499	synaptic vesicle membrane organization	3	-0.885891	-1.42395	0.0360841	0.0360841	0.643939	262	tags=100%, list=12%, signal=89%	Stx2/Snap23
GO:0072577	endothelial cell apoptotic process	6	-0.7871	-1.48987	0.0367883	0.0367883	0.646428	450	tags=83%, list=20%, signal=67%	Pdcd4/Fgg/Gas6/Fgb/Fga
GO:2000351	regulation of endothelial cell apoptotic process	6	-0.7871	-1.48987	0.0367883	0.0367883	0.646428	450	tags=83%, list=20%, signal=67%	Pdcd4/Fgg/Gas6/Fgb/Fga
GO:0098900	regulation of action potential	16	-0.6302	-1.49357	0.036938	0.036938	0.647165	416	tags=38%, list=18%, signal=31%	Dlg1/Cnr1/Cav1/Sumo1/Cd36/Bin1
GO:0050767	regulation of neurogenesis	90	-0.441848	-1.36234	0.0376982	0.0376982	0.657625	407	tags=22%, list=18%, signal=19%	Dbn1/Fxn/Rtn4/Tgfb1/Abcc8/Rnf10/Nrp1/Dcx/Map6/Rufy3/L1cam/Slit2/Bin1/Hmgb2/Crabp2/Marcks/Mme/Gfap/Mbp/Nefl
GO:0120188	regulation of bile acid secretion	3	-0.881975	-1.41766	0.0385113	0.0385113	0.663492	240	tags=67%, list=11%, signal=60%	Prkaa1/Ces1d
GO:1901701	cellular response to oxygen-containing compound	333	-0.368327	-1.2147	0.0388505	0.0388505	0.663492	404	tags=21%, list=18%, signal=21%	Npm1/Fxn/Hsd11b1/Rab10/Clasp2/Col2a1/Tgfb1/Psap/Cat/Fdx1/Crk/Tpm1/Stat5a/Cav1/Creb1/Pik3r3/Ezr/Becn1/Eif4ebp1/Gas6/RT1-Bb/Cdc73/Adcy6/Fubp1/Arpp19/Echdc3/Ogt/Trap1/Stx4/Por/Scp2/Dcps/Prkaa1/Ppp5c/Gnai1/Adrm1/Slc2a4/Lamtor1/Grb14/Adamts1/RT1-Db1/Abcg2/Ppat/Zeb1/Ppp1r9b/Ccs/Mapk9/L1cam/Mgst1/Acat2/Ybx1/P2rx4/Lpl/Slit2/Orm1/Lgmn/Cd36/Pdk2/Optn/Hmgb2/Gpt/Marcks/Aif1/Sncg/Cma1/Gpd1/Np4/Cd14/Pck1/Ces1d…
GO:0015833	peptide transport	58	-0.479193	-1.40715	0.0390591	0.0390591	0.663492	640	tags=41%, list=28%, signal=30%	Tap2/Smpd3/Myh9/Itsn1/Slc9a3r1/Psmd9/Ppp3ca/Raf1/Fgg/Ppp3cb/Cnr1/Abcc8/Hadh/Fgb/Fga/Stx4/Arhgef7/Ensa/RT1-Db1/Mgst1/Cd74/Glul/S100a8/S100a9
GO:0032486	Rap protein signal transduction	4	0.813765	1.58883	0.0390843	0.0390843	0.663492	275	tags=75%, list=12%, signal=66%	Rap1a/Timp2/Rap1b
GO:0060179	male mating behavior	5	-0.809635	-1.4638	0.0392186	0.0392186	0.663897	275	tags=80%, list=12%, signal=70%	Trpc2/Hdac4/Grn/Ppp1r9b
GO:0043524	negative regulation of neuron apoptotic process	39	-0.517662	-1.438	0.0396108	0.0396108	0.666743	276	tags=21%, list=12%, signal=18%	Coro1a/Nrp1/Grn/Stxbp1/Lgmn/Optn/Nes/Nefl
GO:0007340	acrosome reaction	3	-0.880142	-1.41471	0.039644	0.039644	0.666743	275	tags=100%, list=12%, signal=88%	Stxbp1/Stx2
GO:1903575	cornified envelope assembly	4	-0.838053	-1.43765	0.0397196	0.0397196	0.666743	371	tags=100%, list=16%, signal=84%	Stx4/Stx2/Ugcg
GO:0046636	negative regulation of alpha-beta T cell activation	4	0.811889	1.58517	0.040201	0.040201	0.667367	4	tags=25%, list=0%, signal=25%	Lgals5
GO:2000515	negative regulation of CD4-positive, alpha-beta T cell activation	4	0.811889	1.58517	0.040201	0.040201	0.667367	4	tags=25%, list=0%, signal=25%	Lgals5
GO:0051960	regulation of nervous system development	99	-0.431937	-1.3435	0.0407183	0.0407183	0.668074	416	tags=22%, list=18%, signal=19%	Dlg1/Dbn1/Fxn/Rtn4/Tgfb1/Abcc8/Rnf10/Nrp1/Dcx/Map6/Pard3/Rufy3/L1cam/Slit2/Bin1/Hmgb2/Crabp2/Marcks/Mme/Gfap/Mbp/Nefl
GO:0034331	cell junction maintenance	11	-0.683299	-1.502	0.0407511	0.0407511	0.668074	4	tags=27%, list=0%, signal=27%	Tjp1/Dlg1/Mpz
GO:1904478	regulation of intestinal absorption	5	-0.807823	-1.46052	0.0408715	0.0408715	0.668074	167	tags=40%, list=7%, signal=37%	Abcg2/Acat2
GO:0071345	cellular response to cytokine stimulus	173	-0.397435	-1.2825	0.0409629	0.0409629	0.668074	531	tags=28%, list=23%, signal=23%	Ripor2/Hspa9/Entpd2/Gbp2/Serpina3n/Xdh/Stat3/Fgg/Cfi/Il11ra1/Ncl/Dbn1/Col2a1/Gstt2/Nrp2/Ubtf/Stat5a/Cav1/Creb1/Gas6/RT1-Bb/Akap12/Fgb/Coro1a/Fga/Plvap/Stx4/Fcer1g/Rbmx/Usp10/Vamp3/Crnkl1/Slc2a4/Hdac4/Stxbp1/Ptprc/Fasn/Mapk9/Ybx1/Slit2/Cd74/Optn/Acsl1/Aif1/Fabp4/Mme/Gpd1/Pck1/Ugcg
GO:0060441	epithelial tube branching involved in lung morphogenesis	5	-0.806955	-1.45895	0.0410218	0.0410218	0.668074	44	tags=60%, list=2%, signal=59%	Ctnnb1/Ctsh/Ctsz
GO:0006821	chloride transport	6	0.72887	1.64142	0.0418782	0.0418782	0.678952	246	tags=50%, list=11%, signal=45%	Prkg2/Slc12a4/Clic1
GO:0006166	purine ribonucleoside salvage	4	0.807533	1.57666	0.0427136	0.0427136	0.680865	372	tags=50%, list=16%, signal=42%	Pnp/Aprt
GO:0043174	nucleoside salvage	4	0.807533	1.57666	0.0427136	0.0427136	0.680865	372	tags=50%, list=16%, signal=42%	Pnp/Aprt
GO:0001906	cell killing	35	-0.524959	-1.43608	0.043197	0.043197	0.684938	640	tags=43%, list=28%, signal=31%	Tap2/Syk/C9/Stx7/Vav1/Ppp3cb/Crk/Stat5a/Coro1a/Lamp1/Lgals3/RT1-Db1/Ptprc/Ctsh/Np4
GO:0031349	positive regulation of defense response	49	-0.491206	-1.40874	0.0444444	0.0444444	0.695541	261	tags=55%, list=12%, signal=50%	Hmgb1/Hpx/Hspd1/Lgals1/Vamp7/Pspc1/Matr3/Ddt/Il33/Syk/App/Lbp/Vav1/Pdcd4/Cnr1/Stat5a/Lamp1/Fcer1g/Grn/Dpp4/Lpl/Cd74/Optn/Hmgb2/S100a8/Fabp4/S100a9
GO:0051599	response to hydrostatic pressure	3	-0.874321	-1.40535	0.0446602	0.0446602	0.696498	37	tags=67%, list=2%, signal=66%	Plec/Sncg
GO:0042759	long-chain fatty acid biosynthetic process	5	0.758091	1.60202	0.0463101	0.0463101	0.702941	334	tags=60%, list=15%, signal=51%	Alox12/Alox15/Gstm1
GO:0051122	hepoxilin biosynthetic process	5	0.758091	1.60202	0.0463101	0.0463101	0.702941	334	tags=60%, list=15%, signal=51%	Alox12/Alox15/Gstm1
GO:0001886	endothelial cell morphogenesis	3	0.863597	1.51822	0.0463108	0.0463108	0.702941	94	tags=33%, list=4%, signal=32%	Pecam1
GO:0060322	head development	190	-0.389114	-1.26128	0.0466828	0.0466828	0.703105	553	tags=29%, list=24%, signal=24%	Ppp3ca/Arcn1/Sptbn2/Smarca4/Atp5pf/Arhgap35/Tpm3/Raf1/Ak2/Atp1a2/Bag6/Ptbp2/Il11ra1/Rida/Enpp1/Ak1/Ppp3cb/Nrgn/Dbn1/Rtn4/Atf2/H3f3b/Dync1i2/Col2a1/Tgfb1/Psap/Nrp2/Crk/Creb1/Anxa3/Arsb/Ogt/Nrp1/Srgap2/Crnkl1/Dcx/Cul5/Cast/Mcfd2/Zeb1/Ppp1r9b/Cnp/Uqcrq/Map1s/Acat2/Tpm3/Slit2/Gnb4/Marcks/Aif1/Cma1/Basp1/Nes/Mbp/Nefm/Nefl
GO:1903036	positive regulation of response to wounding	22	-0.57514	-1.45172	0.0473286	0.0473286	0.705213	687	tags=41%, list=30%, signal=29%	Hrg/Prkce/Mtor/F12/Arhgef2/Rtn4/Grn/Cd36/S100a9
GO:0060548	negative regulation of cell death	243	-0.376763	-1.23418	0.0482835	0.0482835	0.705213	622	tags=33%, list=27%, signal=27%	Bag1/Gnaq/Tjp1/Itsn1/App/Mtor/Cryab/Pea15/Hspb6/Mical1/Rps6ka1/Dnajb6/Arhgef2/Pa2g4/Phb2/Hspa9/Smarca4/Lrpap1/Chmp4c/Dpep1/Raf1/Set/Dnaja1/Bag6/Nenf/Sncb/Ptms/Pdcd4/Stat3/Fgg/Tsc22d3/Ncl/Npm1/Fxn/Dnajc3/Col2a1/Psap/Cat/Stat5a/Cav1/Pak5/Creb1/Becn1/Gas6/Cdc73/Fgb/Ogt/Coro1a/Trap1/Fga/Nrp1/Ctsb/Fcer1g/Por/Pdxk/Arhgef1/Dcps/Prkaa1/Ppp5c/Lgals3/Cast/Mcfd2/Supv3l1/Grn/Fth1/Fkbp8/Stxbp1/Ptma/Hmgn5/Map2…
GO:0070391	response to lipoteichoic acid	4	-0.828198	-1.42074	0.0485981	0.0485981	0.705213	76	tags=75%, list=3%, signal=73%	Lbp/Cd36/Cd14
GO:0071223	cellular response to lipoteichoic acid	4	-0.828198	-1.42074	0.0485981	0.0485981	0.705213	76	tags=75%, list=3%, signal=73%	Lbp/Cd36/Cd14
GO:0001910	regulation of leukocyte mediated cytotoxicity	13	-0.64332	-1.4599	0.0486057	0.0486057	0.705213	640	tags=69%, list=28%, signal=50%	Tap2/Stx7/Vav1/Ppp3cb/Crk/Stat5a/Lamp1/RT1-Db1/Ptprc
GO:0006068	ethanol catabolic process	5	0.755414	1.59637	0.0487003	0.0487003	0.705213	226	tags=40%, list=10%, signal=36%	Sult1b1/Adh1
GO:0034310	primary alcohol catabolic process	5	0.755414	1.59637	0.0487003	0.0487003	0.705213	226	tags=40%, list=10%, signal=36%	Sult1b1/Adh1
GO:0009607	response to biotic stimulus	264	-0.374271	-1.22821	0.0488612	0.0488612	0.705842	497	tags=28%, list=22%, signal=24%	Gbp2/Serpina3n/Vav1/Rbbp9/Xdh/Jund/Pdcd4/Cfi/Ncl/Enpp1/RT1-Ba/Gsta2/Aldoa/Atf2/Pygl/Tgfb1/Cnr1/Colec12/Pros1/Vapb/Abcc8/Crk/Stat5a/Cav1/Ppm1b/Rnase3/Becn1/Pja2/Anxa3/RT1-Bb/Cdc73/Fubp1/Akap12/Fgb/Ogt/Coro1a/Fga/Stx4/Lamp1/Fcer1g/Vamp3/Lgals3/Grn/RT1-Db1/Stxbp1/Hp/Abcg2/C4bpa/Cnp/Ptprc/Mapk9/Tifa/Mgst1/Bst2/Dpp4/Lpl/Cotl1/Ca5b/Orm1/Cd74/Serpinb1a/Cd36/Tbkbp1/Optn/Hmgb2/S100a8/Aif1/Fabp4/Np4/Cd14/P…
GO:0042180	cellular ketone metabolic process	54	-0.47871	-1.39238	0.0492997	0.0492997	0.709603	400	tags=26%, list=18%, signal=22%	Aldoa/Cnr1/Cav1/Scp2/Prkaa1/Coq9/Mapk9/Cyp4f1/Fabp5/Cd74/Pdk2/Gpd1/Fabp3/Ces1d

## Sheet: Supplementary Table S3
	ID	Description	setSize	enrichmentScore	NES	pvalue	p.adjust	qvalue	rank	leading_edge	core_enrichment
rno03010	rno03010	Ribosome	63	0.388719	1.62985	0.00469256	0.00469256	0.186056	603	tags=52%, list=27%, signal=40%	P84100/P50878/P17078/P62853/P25886/P83732/P62425/P62912/P62893/P39032/P62250/P62850/P21533/P62243/P24049/P27952/P62083/P62755/P62832/P62282/P62902/P19945/Q6PDV7/P17077/P61354/P04646/P20280/P61314/P04644/P12001/P21531/P18445/P13471
rno01240	rno01240	Biosynthesis of cofactors	33	0.402291	1.46721	0.0410418	0.0410418	0.836921	288	tags=24%, list=13%, signal=21%	O54753/P32755/P13444/Q1HCL7/P18297/Q05982/Q5XIC1/P06214
rno04014	rno04014	Ras signaling pathway	41	0.383135	1.43405	0.0328568	0.0328568	0.836921	314	tags=41%, list=14%, signal=36%	O70142/P36860/D3Z8L7/P63077/P13109/M0RC99/P47197/P62994/P62836/Q6RUV5/P54313/P61589/Q05030/Q5U206/Q62636/P50904/Q6TMG5
rno00071	rno00071	Fatty acid degradation	25	-0.557585	-1.44297	0.0481348	0.0481348	0.880847	390	tags=28%, list=17%, signal=23%	P18886/Q9WVK7/P07896/P70584/Q5XI22/P07872/P18163
rno00640	rno00640	Propanoate metabolism	16	-0.621767	-1.48212	0.0391909	0.0391909	0.836921	444	tags=31%, list=20%, signal=25%	Q5XIE6/P11960/P07896/P07872/Q6AYG5
rno04514	rno04514	Cell adhesion molecules	13	-0.652336	-1.48284	0.0422164	0.0422164	0.836921	408	tags=46%, list=18%, signal=38%	Q1WIM3/Q62638/P34900/P04157/Q05695/P06907
rno00260	rno00260	Glycine, serine and threonine metabolism	12	-0.699915	-1.57105	0.0183537	0.0183537	0.54578	196	tags=33%, list=9%, signal=31%	Q5M819/Q64565/O09171/O08651
rno05202	rno05202	Transcriptional misregulation in cancer	10	-0.738362	-1.59805	0.0157852	0.0157852	0.536459	165	tags=60%, list=7%, signal=56%	P84245/Q6LED0/Q62947/Q62715/Q62714/Q63691
rno01212	rno01212	Fatty acid metabolism	23	-0.650131	-1.65884	0.00443251	0.00443251	0.186056	390	tags=39%, list=17%, signal=33%	P18886/Q9WVK7/P07896/P11915/P70584/P12785/Q5XI22/P07872/P18163
rno04657	rno04657	IL-17 signaling pathway	16	-0.718101	-1.71175	0.00339451	0.00339451	0.186056	130	tags=25%, list=6%, signal=24%	P49186/P50115/P50116/P27704
rno04614	rno04614	Renin-angiotensin system	12	-0.780417	-1.75175	0.00150297	0.00150297	0.119183	69	tags=33%, list=3%, signal=32%	P21961/P09650/P50339/P07861
rno04142	rno04142	Lysosome	26	-0.693527	-1.81073	0.00034143	0.00034143	0.0738518	536	tags=73%, list=24%, signal=56%	P17046/P08081/P07154/P17164/P10960/P08082/P30919/P50430/Q6AY20/P14562/Q32Q06/P28648/P27615/Q9R0J8/Q9QZK8/Q641X3/P00786/Q9R1T3/Q66H12
rno03320	rno03320	PPAR signaling pathway	19	-0.747362	-1.83369	0.000620878	0.000620878	0.0738518	278	tags=47%, list=12%, signal=42%	P18886/P07896/P11915/P55053/Q06000/P07872/P18163/P07483/P07379
